# Supplementary material for: Loss of LIN-35, the Caenorhabditis elegans ortholog of the tumor suppressor p105Rb, results in enhanced RNA interference
Source: Genome Biol. 2006 Jan 20;7(1):R4. doi: 10.1186/gb-2006-7-1-r4 (PMC1431716; doi:10.1186/gb-2006-7-1-r4)
Supplement: Additional data file 1 — The complete set of genes screened by RNAi feeding. [file gb-2006-7-1-r4-s1.txt]

Genepairs name	Wormbase clone name	WBGene ID	Locus	Sequence name			
AC7.2	sjj_AC7.2	WBGene00004929	soc-2	AC7.2			
AH10.5a	sjj_AH10.5a	WBGene00003916	par-1	H39E23.1			
AH6.1	sjj_AH6.1	WBGene00001528	gcy-1	AH6.1			
B0024.6	sjj_B0024.6	WBGene00001533	gcy-6	B0024.6			
B0025.1	sjj_B0025.1	WBGene00006932	vps-34	B0025.1			
B0025.3	sjj_B0025.3	WBGene00000814	csn-2	B0025.2			
B0034.3	sjj_B0034.3	WBGene00000403	cdh-11	B0034.3			
B0035.3	sjj_B0035.3	WBGene00007106		B0035.3			
B0035.7	sjj_B0035.7	WBGene00001921	his-47	B0035.7			
B0198.3	sjj_B0198.3	WBGene00007116		B0198.3			
B0207.12	sjj_B0207.12	WBGene00000232	avr-14	B0207.12			
B0207.3	sjj_B0207.3	WBGene00001676	gpa-14	B0207.3			
B0207.7	sjj_B0207.7	WBGene00015030		B0207.7			
B0212.5	sjj_B0212.5	WBGene00003889	osm-9	B0212.5			
B0218.5	sjj_B0218.5	WBGene00015049		B0218.5			
B0240.3	sjj_B0240.3	WBGene00000907	daf-11	B0240.3
B0244.2	sjj_B0244.2	WBGene00002048	ida-1	B0244.2
B0244.3	sjj_B0244.3	WBGene00002048	ida-1	B0244.2
B0244.8	sjj_B0244.8	WBGene00015083		B0244.8
B0252.1	sjj_B0252.1	WBGene00015087		B0252.1
B0273.4	sjj_B0273.4	WBGene00006745	unc-5	B0273.4
B0280.2	sjj_B0280.2	WBGene00015100		B0280.2
B0280.3	sjj_B0280.3	WBGene00015101		B0280.3
B0280.8	sjj_B0280.8	WBGene00003609	nhr-10	B0280.8
B0285.1	sjj_B0285.1	WBGene00007135		B0285.1
B0285.2	sjj_B0285.2	WBGene00007135		B0285.1
B0286.5	sjj_B0286.5	WBGene00001438	fkh-6	B0286.5
B0304.1	sjj_B0304.1	WBGene00001948	hlh-1	B0304.1
B0334.8	sjj_B0334.8	WBGene00000090	age-1	B0334.8
B0336.1	sjj_B0336.1	WBGene00006943	wrm-1	B0336.1
B0336.2	sjj_B0336.2	WBGene00000182	arf-1.2	B0336.2
B0336.4	sjj_B0336.4	WBGene00004348	rgs-5	B0336.4
B0336.6	sjj_B0336.6	WBGene00015146		B0336.6
B0348.3	sjj_B0348.3	WBGene00001177	egl-8	B0348.4
B0348.4	sjj_B0348.4	WBGene00001177	egl-8	B0348.4
B0350.2	sjj_B0350.2	WBGene00006780	unc-44	B0350.2
B0393.5	sjj_B0393.5	WBGene00007170		B0393.5
B0393.7	sjj_B0393.7	WBGene00007172		B0393.7
B0412.2	sjj_B0412.2	WBGene00000903	daf-7	B0412.2
B0414.2	sjj_B0414.2	WBGene00004393	rnt-1	B0414.2
B0414.3	sjj_B0414.3	WBGene00001856	hil-5	B0414.3
B0414.7	sjj_B0414.7	WBGene00003472	mtk-1	B0414.7
B0495.1	sjj_B0495.1	WBGene00005149	sre-1	B0495.1
B0495.2	sjj_B0495.2	WBGene00015203		B0495.2
B0511.4	sjj_B0511.4	WBGene00015230		B0511.4
B0511.8	sjj_B0511.8	WBGene00015234		B0511.8
B0523.1	sjj_B0523.1	WBGene00002212	kin-31	B0523.1
B0545.1a	sjj_B0545.1a	WBGene00006599	tpa-1	B0545.1
B0545.4	sjj_B0545.4	WBGene00015247		B0545.4
B0564.10	sjj_B0564.10	WBGene00006766	unc-30	B0564.10
C01B12.2	sjj_C01B12.2	WBGene00015285		C01B12.2
C01B12.8	sjj_C01B12.8	WBGene00015291		C01B12.8
C01B7.4	sjj_C01B7.4	WBGene00006467	tag-117	C01B7.4
C01B7.5	sjj_C01B7.5	WBGene00015276		C01B7.5
C01C4.3	sjj_C01C4.3	WBGene00015293		C01C4.3
C01F6.1	sjj_C01F6.1	WBGene00007221		C01F6.1
C01F6.6	sjj_C01F6.6	WBGene00006438	tag-60	C01F6.6
C01F6.7	sjj_C01F6.7	WBGene00006438	tag-60	C01F6.6
C01G10.11	sjj_C01G10.11	WBGene00006808	unc-76	C01G10.11
C01G6.5	sjj_C01G6.5	WBGene00007227		C01G6.5
C01G6.8	sjj_C01G6.8	WBGene00000289	cam-1	C01G6.8
C01G8.7	sjj_C01G8.7	WBGene00015314		C01G8.9
C01G8.8	sjj_C01G8.8	WBGene00015314		C01G8.9
C01H6.5	sjj_C01H6.5	WBGene00003622	nhr-23	C01H6.5
C01H6.7	sjj_C01H6.7	WBGene00007256		C01H6.7
C01H6.9	sjj_C01H6.9	WBGene00007258		C01H6.9
C02B4.2	sjj_C02B4.2	WBGene00003616	nhr-17	C02B4.2
C02B8.4	sjj_C02B8.4	WBGene00001953	hlh-8	C02B8.4
C02F12.4	sjj_C02F12.4	WBGene00006431	tag-52	C02F12.4
C02F12.5	sjj_C02F12.5	WBGene00015355		C02F12.5
C02F4.2	sjj_C02F4.2	WBGene00006527	tax-6	C02F4.2
C02H7.3	sjj_C02H7.3	WBGene00000086	aex-3	C02H7.3
C03B1.5	sjj_C03B1.5	WBGene00015376		C03B1.5
C03C10.1	sjj_C03C10.1	WBGene00002202	kin-19	C03C10.1
C03C10.2	sjj_C03C10.2	WBGene00007269		C03C10.2
C03F11.3	sjj_C03F11.3	WBGene00015389		C03F11.3
C03G6.10	sjj_C03G6.10	WBGene00015396		C03G6.10
C03G6.12	sjj_C03G6.12	WBGene00015397		C03G6.12
C03G6.8	sjj_C03G6.8	WBGene00015395		C03G6.8
C04A11.3	sjj_C04A11.3	WBGene00007287		C04A11.3
C04A2.2	sjj_C04A2.2	WBGene00001194	egl-27	C04A2.3
C04A2.3	sjj_C04A2.3	WBGene00001194	egl-27	C04A2.3
C04F1.3	sjj_C04F1.3	WBGene00002989	lim-7	C04F1.3
C04F12.3	sjj_C04F12.3	WBGene00002069	ikb-1	C04F12.3
C04F12.8	sjj_C04F12.8	WBGene00007302		C04F12.8
C04G2.10	sjj_C04G2.10	WBGene00007309		C04G2.10
C04G2.2	sjj_C04G2.2	WBGene00007305		C04G2.2
C04G2.6	sjj_C04G2.6	WBGene00001001	dis-3	C04G2.6
C04G2.7	sjj_C04G2.7	WBGene00001204	egl-38	C04G2.7
C04G6.1	sjj_C04G6.1	WBGene00003402	mpk-2	C04G6.1
C04G6.3	sjj_C04G6.3	WBGene00004040	pld-1	C04G6.3
C04G6.5	sjj_C04G6.5	WBGene00015455		C04G6.5
C04H5.3	sjj_C04H5.3	WBGene00007314		C04H5.3
C04H5.4	sjj_C04H5.4	WBGene00007314		C04H5.3
C05A2.1	sjj_C05A2.1	WBGene00004083	pph-1	C05A2.1
C05B10.1	sjj_C05B10.1	WBGene00003043	lip-1	C05B10.1
C05B5.7	sjj_C05B5.7	WBGene00004344	rgs-1	C05B5.7
C05C12.1	sjj_C05C12.1	WBGene00007335		C05C12.1
C05D10.2	sjj_C05D10.2	WBGene00015478		C05D10.2
C05D11.4	sjj_C05D11.4	WBGene00002881	let-756	C05D11.4
C05D2.1	sjj_C05D2.1	WBGene00000900	daf-4	C05D2.1
C05D9.3	sjj_C05D9.3	WBGene00015472		C05D9.3
C05E7.5	sjj_C05E7.5	WBGene00004089	ppk-3	VF11C1L.1
C05G6.1	sjj_C05G6.1	WBGene00015497	nhr-76	C05G6.1
C05G6.2	sjj_C05G6.2	WBGene00015497	nhr-76	C05G6.1
C05H8.1	sjj_C05H8.1	WBGene00000518	ckk-1	C05H8.1
C06A1.3	sjj_C06A1.3	WBGene00007354		C06A1.3
C06A12.4	sjj_C06A12.4	WBGene00001550	gcy-27	C06A12.4
C06A5.3	sjj_C06A5.3	WBGene00015501		C06A5.3
C06B3.8	sjj_C06B3.8	WBGene00001552	gcy-32	C06B3.8
C06B8.1	sjj_C06B8.1	WBGene00007367		C06B8.1
C06C6.4	sjj_C06C6.4	WBGene00003653	nhr-63	C06C6.4
C06C6.5	sjj_C06C6.5	WBGene00003640	nhr-50	C06C6.5
C06E1.4	sjj_C06E1.4	WBGene00001612	glr-1	C06E1.4
C06E8.3	sjj_C06E8.3	WBGene00004182	prk-1	C06E8.3
C06G3.1	sjj_C06G3.1	WBGene00003695	nhr-105	C06G3.1
C07A12.1	sjj_C07A12.1	WBGene00001821	ham-2	C07A12.1
C07A12.3	sjj_C07A12.3	WBGene00003628	nhr-35	C07A12.3
C07A9.3	sjj_C07A9.3	WBGene00006579	tlk-1	C07A9.3
C07A9.7	sjj_C07A9.7	WBGene00007403		C07A9.7
C07B5.1	sjj_C07B5.1	WBGene00001516	gap-2	ZK899.8
C07E3.5	sjj_C07E3.5	WBGene00007416		C07E3.5
C07E3.7	sjj_C07E3.7	WBGene00007417		C07E3.6
C07G1.2	sjj_C07G1.2	WBGene00015571		C07G1.2
C07G1.3	sjj_C07G1.3	WBGene00003961	pct-1	C07G1.3
C07G1.4	sjj_C07G1.4	WBGene00006957	wsp-1	C07G1.4
C07G1.5	sjj_C07G1.5	WBGene00004101	pqn-9	C07G1.5
C07G1.6	sjj_C07G1.6	WBGene00015572		C07G1.6
C07H6.7	sjj_C07H6.7	WBGene00003024	lin-39	C07H6.7
C08B11.2	sjj_C08B11.2	WBGene00001835	hda-2	C08B11.2
C08B11.3	sjj_C08B11.3	WBGene00007433		C08B11.3
C08C3.1	sjj_C08C3.1	WBGene00001174	egl-5	C08C3.1
C08C3.3	sjj_C08C3.3	WBGene00003102	mab-5	C08C3.3
C08F8.6	sjj_C08F8.6	WBGene00007448		C08F8.6
C08F8.7	sjj_C08F8.7	WBGene00007449		C08F8.9
C08F8.8	sjj_C08F8.8	WBGene00003657	nhr-67	C08F8.8
C08H9.5	sjj_C08H9.5	WBGene00003862	old-1	C08H9.5
C08H9.8	sjj_C08H9.8	WBGene00007468		C08H9.8
C09B8.1	sjj_C09B8.1	WBGene00002146	ipp-5	C09B8.1
C09B8.7	sjj_C09B8.7	WBGene00003911	pak-1	C09B8.7
C09B9.4	sjj_C09B9.4	WBGene00015629		C09B9.4
C09C7.1	sjj_C09C7.1	WBGene00006981	zig-4	C09C7.1
C09D1.1	sjj_C09D1.1	WBGene00006820	unc-89	C09D1.1
C09D4.3	sjj_C09D4.3	WBGene00015634		C09D4.3
C09D8.1	sjj_C09D8.1	WBGene00004215	ptp-3	C09D8.1
C09D8.2	sjj_C09D8.2	WBGene00004215	ptp-3	C09D8.1
C09G1.4	sjj_C09G1.4	WBGene00007486		C09G1.4
C09G12.8a	sjj_C09G12.8a	WBGene00000424	ced-10	C09G12.8
C09G4.2	sjj_C09G4.2	WBGene00015650		C09G4.2
C09G4.4	sjj_C09G4.4	WBGene00044001		C09G4.4
C09G4.5	sjj_C09G4.5	WBGene00003224	mes-6	C09G4.5
C09G9.7	sjj_C09G9.7	WBGene00007496		C09G9.7
C09H10.6	sjj_C09H10.6	WBGene00007500		C09H10.6
C09H5.7	sjj_C09H5.7	WBGene00015661		C09H5.7
C09H6.2	sjj_C09H6.2	WBGene00002999	lin-10	C09H6.2
C10C6.1	sjj_C10C6.1	WBGene00002192	kin-4	C10C6.1
C10E2.3	sjj_C10E2.3	WBGene00001837	hda-4	C10E2.3
C10F3.3	sjj_C10F3.3	WBGene00000069	acy-2	C10F3.3
C10G8.6	sjj_C10G8.6	WBGene00000455	ceh-34	C10G8.6
C10G8.7	sjj_C10G8.7	WBGene00000454	ceh-33	C10G8.7
C10H11.9	sjj_C10H11.9	WBGene00002694	let-502	C10H11.9
C11D9.1	sjj_C11D9.1	WBGene00015704		C11D9.1
C11E4.6	sjj_C11E4.6	WBGene00007520		C11E4.6
C12D12.5	sjj_C12D12.5	WBGene00015716		C12D12.5
C12D5.2	sjj_C12D5.2	WBGene00015705		C12D5.2
C12D5.8	sjj_C12D5.8	WBGene00003684	nhr-94	C12D5.8
C12D8.10	sjj_C12D8.10	WBGene00000102	akt-1	C12D8.10
C13A10.3	sjj_C13A10.3	WBGene00002176	jip-1	F56D12.4
C13C4.1	sjj_C13C4.1	WBGene00007546		C13C4.1
C13C4.2	sjj_C13C4.2	WBGene00007547		C13C4.2
C13C4.3	sjj_C13C4.3	WBGene00003726	nhr-136	C13C4.3
C13G3.3	sjj_C13G3.3	WBGene00007554		C13G3.3
C13G5.1	sjj_C13G5.1	WBGene00000439	ceh-16	C13G5.1
C14A11.3	sjj_C14A11.3	WBGene00006496	tag-150	C14A11.3
C14A11.7	sjj_C14A11.7	WBGene00006055	ssr-2	C14A11.7
C14A4.13	sjj_C14A4.13	WBGene00007563		C14A4.13
C14B9.4	sjj_C14B9.4	WBGene00004042	plk-1	C14B9.4
C14C6.4	sjj_C14C6.4	WBGene00015758		C14C6.4
C14F5.2	sjj_C14F5.2	WBGene00006980	zig-3	C14F5.2
C14F5.5	sjj_C14F5.5	WBGene00004774	sem-5	C14F5.5
C15H7.3	sjj_C15H7.3	WBGene00007610		C15H7.3
C16A11.1	sjj_C16A11.1	WBGene00001673	gpa-11	C16A11.1
C16A11.3	sjj_C16A11.3	WBGene00015816		C16A11.3
C16A11.4	sjj_C16A11.4	WBGene00015817		C16A11.4
C16A3.2	sjj_C16A3.2	WBGene00015807		C16A3.2
C16A3.7	sjj_C16A3.7	WBGene00015812		C16A3.7
C16B8.1	sjj_C16B8.1	WBGene00003007	lin-18	C16B8.1
C16C10.7	sjj_C16C10.7	WBGene00004381	rnf-5	C16C10.7
C16C2.1	sjj_C16C2.1	WBGene00007620	ocrl-1	C16C2.3
C16C2.2	sjj_C16C2.2	WBGene00001145	eat-16	C16C2.2
C16C2.3	sjj_C16C2.3	WBGene00007620	ocrl-1	C16C2.3
C16D9.2	sjj_C16D9.2	WBGene00004395	rol-3	C16D9.2
C17A2.1	sjj_C17A2.1	WBGene00015869		C17A2.1
C17A2.8	sjj_C17A2.8	WBGene00003662	nhr-72	C17A2.8
C17C3.10	sjj_C17C3.10	WBGene00001966	hlh-27	C17C3.10
C17C3.11	sjj_C17C3.11	WBGene00015893		C17C3.11
C17C3.4	sjj_C17C3.4	WBGene00002094	ins-11	C17C3.4
C17C3.7	sjj_C17C3.7	WBGene00001964	hlh-25	C17C3.7
C17C3.8	sjj_C17C3.8	WBGene00001965	hlh-26	C17C3.8
C17E7.1	sjj_C17E7.1	WBGene00015897		C17E7.1
C17E7.5	sjj_C17E7.5	WBGene00015900		C17E7.5
C17E7.6	sjj_C17E7.6	WBGene00015901		C17E7.6
C17E7.7	sjj_C17E7.7	WBGene00015902		C17E7.7
C17E7.8	sjj_C17E7.8	WBGene00003714	nhr-124	C17E7.8
C17F3.2	sjj_C17F3.2	WBGene00022635		ZC581.9
C17F4.6	sjj_C17F4.6	WBGene00001544	gcy-19	C17F4.6
C17G1.4	sjj_C17G1.4	WBGene00007651		C17G1.4
C17G10.4	sjj_C17G10.4	WBGene00000383	cdc-14	C17G10.4
C17H12.3	sjj_C17H12.3	WBGene00015929		C17H12.3
C17H12.5	sjj_C17H12.5	WBGene00015931		C17H12.5
C17H12.9	sjj_C17H12.9	WBGene00015934		C17H12.9
C18A11.4	sjj_C18A11.4	WBGene00015950		C18A11.4
C18A11.7	sjj_C18A11.7	WBGene00001000	dim-1	C18A11.7
C18A3.6	sjj_C18A3.6	WBGene00004267	rab-3	C18A3.6
C18A3.8	sjj_C18A3.8	WBGene00001958	hlh-14	C18A3.8
C18B12.3	sjj_C18B12.3	WBGene00007665		C18B12.3
C18D1.3	sjj_C18D1.3	WBGene00007670		C18D1.4
C18E9.7	sjj_C18E9.7	WBGene00007687		C18E9.7
C18F10.4	sjj_C18F10.4	WBGene00005159	srg-1	C18F10.4
C18F10.6	sjj_C18F10.6	WBGene00005161	srg-3	C18F10.6
C18F10.8	sjj_C18F10.8	WBGene00005165	srg-7	C18F10.8
C18F3.2	sjj_C18F3.2	WBGene00004732	sax-7	C18F3.2
C18G1.5	sjj_C18G1.5	WBGene00001855	hil-4	C18G1.5
C18H7.4	sjj_C18H7.4	WBGene00015994		C18H7.4
C18H9.7	sjj_C18H9.7	WBGene00004507	rpy-1	C18H9.7
C24A1.3	sjj_C24A1.3	WBGene00016030		C24A1.3
C24B5.3	sjj_C24B5.3	WBGene00004216	ptr-1	C24B5.3
C24D10.1	sjj_C24D10.1	WBGene00016053		C24D10.1
C24F3.2	sjj_C24F3.2	WBGene00007697		C24F3.2
C24G6.2	sjj_C24G6.2	WBGene00016059		C24G6.2
C24G6.4	sjj_C24G6.4	WBGene00003637	nhr-47	C24G6.4
C24G7.5	sjj_C24G7.5	WBGene00006820	unc-89	C09D1.1
C24H11.2	sjj_C24H11.2	WBGene00007700		C24H11.2
C24H11.3	sjj_C24H11.3	WBGene00006557	tbx-38	C24H11.3
C25A1.11	sjj_C25A1.11	WBGene00000095	aha-1	C25A1.11
C25A1.14	sjj_C25A1.14	WBGene00013705		Y106G6E.1
C25A1.2	sjj_C25A1.2	WBGene00001442	fkh-10	C25A1.2
C25A8.5	sjj_C25A8.5	WBGene00016085		C25A8.5
C25B8.6	sjj_C25B8.6	WBGene00003710	nhr-120	C25B8.6
C25E10.1	sjj_C25E10.1	WBGene00016091		C25E10.1
C25F6.4	sjj_C25F6.4	WBGene00016104		C25F6.4
C25F9.5	sjj_C25F9.5	WBGene00007725		C25F9.5
C25G4.4	sjj_C25G4.4	WBGene00007732		C25G4.4
C25G4.6	sjj_C25G4.6	WBGene00007733		C25G4.6
C25G6.2	sjj_C25G6.2	WBGene00006635	tsp-9	C25G6.2
C25H3.1	sjj_C25H3.1	WBGene00016111		C25H3.1
C26B2.3	sjj_C26B2.3	WBGene00003625	nhr-31	C26B2.3
C26B2.4	sjj_C26B2.4	WBGene00016126		C26B2.4
C26C6.1	sjj_C26C6.1	WBGene00007738		C26C6.1
C26C6.2	sjj_C26C6.2	WBGene00001648	goa-1	C26C6.2
C26C6.8	sjj_C26C6.8	WBGene00007742		C26C6.8
C26D10.4	sjj_C26D10.4	WBGene00007745		C26D10.4
C26E6.8	sjj_C26E6.8	WBGene00006735	ula-1	C26E6.8
C26G2.1	sjj_C26G2.1	WBGene00007750	syg-2	C26G2.1
C26G2.3	sjj_C26G2.3	WBGene00004854	slt-1	F40E10.4
C27A12.5	sjj_C27A12.5	WBGene00000429	ceh-2	C27A12.5
C27A2.6	sjj_C27A2.6	WBGene00001102	dsh-2	C27A2.6
C27B7.4	sjj_C27B7.4	WBGene00007761		C27B7.4
C27B7.6	sjj_C27B7.6	WBGene00007763		C27B7.6
C27B7.7	sjj_C27B7.7	WBGene00007764		C27B7.7
C27B7.8	sjj_C27B7.8	WBGene00004307	rap-1	C27B7.8
C27C7.3	sjj_C27C7.3	WBGene00003664	nhr-74	C27C7.3
C27D6.10	sjj_C27D6.10	WBGene00005066	srb-1	C27D6.10
C27D6.4	sjj_C27D6.4	WBGene00016162		C27D6.4
C27D6.6	sjj_C27D6.6	WBGene00005070	srb-5	C27D6.6
C27D6.7	sjj_C27D6.7	WBGene00005069	srb-4	C27D6.7
C27D6.8	sjj_C27D6.8	WBGene00005068	srb-3	C27D6.8
C27D6.9	sjj_C27D6.9	WBGene00005067	srb-2	C27D6.9
C27D8.1	sjj_C27D8.1	WBGene00007777		C27D8.1
C28A5.4	sjj_C28A5.4	WBGene00000463	ceh-43	C28A5.4
C28A5.6	sjj_C28A5.6	WBGene00007791		C28A5.6
C28C12.10	sjj_C28C12.10	WBGene00006450	tag-77	C28C12.10
C28C12.8	sjj_C28C12.8	WBGene00001956	hlh-12	C28C12.8
C28D4.1	sjj_C28D4.1	WBGene00003690	nhr-100	C28D4.1
C28H8.9	sjj_C28H8.9	WBGene00016200		C28H8.9
C29E6.1	sjj_C29E6.1	WBGene00002827	let-653	C29E6.1
C29E6.5	sjj_C29E6.5	WBGene00003633	nhr-43	C29E6.5
C29F3.2	sjj_C29F3.2	WBGene00006954	wrt-8	C29F3.2
C29F7.5	sjj_C29F7.5	WBGene00001436	fkh-4	C29F7.5
C29F7.6	sjj_C29F7.6	WBGene00007813		C29F7.6
C29F9.13	sjj_C29F9.13	WBGene00016227		C29F9.13
C29F9.5	sjj_C29F9.5	WBGene00016220		C29F9.5
C29F9.7	sjj_C29F9.7	WBGene00003931	pat-4	C29F9.7
C29G2.5	sjj_C29G2.5	WBGene00016233	srt-58	C29G2.5
C29H12.3	sjj_C29H12.3	WBGene00004346	rgs-3	C29H12.3
C29H12.5	sjj_C29H12.5	WBGene00016236		C29H12.5
C30A5.4	sjj_C30A5.4	WBGene00016239		C30A5.4
C30A5.7	sjj_C30A5.7	WBGene00006818	unc-86	C30A5.7
C30G4.3	sjj_C30G4.3	WBGene00001537	gcy-11	C30G4.3
C30G7.1	sjj_C30G7.1	WBGene00044179		C30G7.5
C31E10.8	sjj_C31E10.8	WBGene00007849		C31E10.8
C31H1.2	sjj_C31H1.2	WBGene00016287		C31H1.2
C32A3.1	sjj_C32A3.1	WBGene00004765	sel-8	C32A3.1
C32D5.2	sjj_C32D5.2	WBGene00004860	sma-6	C32D5.2
C32D5.5	sjj_C32D5.5	WBGene00016313		C32D5.5
C32E12.3	sjj_C32E12.3	WBGene00016329	osr-1	C32E12.3
C32E8.5	sjj_C32E8.5	WBGene00016323		C32E8.5
C32E8.8	sjj_C32E8.8	WBGene00004217	ptr-2	C32E8.8
C32F10.2	sjj_C32F10.2	WBGene00003020	lin-35	C32F10.2
C32F10.5	sjj_C32F10.5	WBGene00001973	hmg-3	C32F10.5
C32F10.6	sjj_C32F10.6	WBGene00003601	nhr-2	C32F10.6
C32F10.7	sjj_C32F10.7			
C33A11.4	sjj_C33A11.4	WBGene00007879		C33A11.4
C33B4.3	sjj_C33B4.3	WBGene00006444	tag-67	C33B4.3
C33D12.1	sjj_C33D12.1	WBGene00000452	ceh-31	C33D12.1
C33D3.1	sjj_C33D3.1	WBGene00001250	elt-2	C33D3.1
C33D9.1	sjj_C33D9.1	WBGene00001366	exc-5	C33D9.1
C33F10.2	sjj_C33F10.2	WBGene00016352		C33F10.2
C33F10.8	sjj_C33F10.8	WBGene00016356		C33F10.8
C33G8.10	sjj_C33G8.10	WBGene00016367		C33G8.10
C33G8.12	sjj_C33G8.12	WBGene00016368		C33G8.12
C33G8.6	sjj_C33G8.6	WBGene00003632	nhr-42	C33G8.6
C33G8.8	sjj_C33G8.8	WBGene00016365		C33G8.8
C33G8.9	sjj_C33G8.9	WBGene00016366		C33G8.9
C33H5.16	sjj_C33H5.16	WBGene00016382		C33H5.16
C34B2.3	sjj_C34B2.3	WBGene00016388		C34B2.3
C34B7.1	sjj_C34B7.1	WBGene00007914		C34B7.4
C34C12.3	sjj_C34C12.3	WBGene00007922		C34C12.3
C34C6.5	sjj_C34C6.5	WBGene00007918		C34C6.5
C34C6.8	sjj_C34C6.8	WBGene00000432	ceh-7	C34C6.8
C34D1.3	sjj_C34D1.3	WBGene00003850	odr-3	C34D1.3
C34D1.5	sjj_C34D1.5	WBGene00007932		C34D1.5
C34D4.2	sjj_C34D4.2	WBGene00016398		C34D4.2
C34E10.7	sjj_C34E10.7	WBGene00000561	cnd-1	C34E10.7
C34F11.5	sjj_C34F11.5	WBGene00016416		C34F11.5
C34F11.9a	sjj_C34F11.9a	WBGene00001101	dsh-1	C34F11.9
C34F6.10	sjj_C34F6.10	WBGene00007944		C34F6.10
C34G6.5	sjj_C34G6.5	WBGene00016421		C34G6.5
C34H3.a	sjj_C34H3.a	WBGene00003846	odd-2	C34H3.2
C35A5.9	sjj_C35A5.9	WBGene00007953		C35A5.9
C35B8.2	sjj_C35B8.2	WBGene00006887	vav-1	C35B8.2
C35C5.1	sjj_C35C5.1	WBGene00004746	sdc-2	C35C5.1
C35D10.2	sjj_C35D10.2	WBGene00016440		C35D10.2
C35D10.9	sjj_C35D10.9	WBGene00000418	ced-4	C35D10.9
C35E7.10	sjj_C35E7.10	WBGene00016462		C35E7.10
C36B1.10	sjj_C36B1.10	WBGene00007977		C36B1.10
C36B1.2	sjj_C36B1.2	WBGene00000527	cle-1	C36B1.1
C36C9.2	sjj_C36C9.2	WBGene00006550	tbx-31	C36C9.2
C36F7.1	sjj_C36F7.1	WBGene00007984		C36F7.1
C36F7.3a	sjj_C36F7.3a	WBGene00004372	rig-5	C36F7.4
C36F7.4	sjj_C36F7.4	WBGene00004372	rig-5	C36F7.4
C36H8.3	sjj_C36H8.3	WBGene00001452	flp-9	C36H8.3
C37A5.10	sjj_C37A5.10	WBGene00004202	pry-1	C37A5.9
C37A5.9	sjj_C37A5.9	WBGene00004202	pry-1	C37A5.9
C37C3.3	sjj_C37C3.3	WBGene00016497		C37C3.3
C37E2.4	sjj_C37E2.4	WBGene00000457	ceh-36	C37E2.4
C37E2.5	sjj_C37E2.5	WBGene00000458	ceh-37	C37E2.5
C37F5.1	sjj_C37F5.1	WBGene00002990	lin-1	C37F5.1
C37G2.5	sjj_C37G2.5	WBGene00013425		Y66A7A.5
C37G2.7	sjj_C37G2.7	WBGene00006552	tbx-33	Y66A7A.8
C38C10.4	sjj_C38C10.4	WBGene00001689	gpr-2	C38C10.4
C38C3.4	sjj_C38C3.4	WBGene00016513		C38C3.4
C38C3.9	sjj_C38C3.9	WBGene00016517		C38C3.9
C38D4.3	sjj_C38D4.3	WBGene00008004		C38D4.3
C38D4.5	sjj_C38D4.5	WBGene00008006		C38D4.5
C38D4.6	sjj_C38D4.6	WBGene00003912	pal-1	C38D4.6
C38D4.8	sjj_C38D4.8	WBGene00000193	arl-6	C38D4.8
C39E6.3	sjj_C39E6.3	WBGene00003377	mls-2	C39E6.4
C39E9.10	sjj_C39E9.10	WBGene00008033		C39E9.10
C39E9.14	sjj_C39E9.14	WBGene00001007	dli-1	C39E9.14
C39H7.1	sjj_C39H7.1	WBGene00016541		C39H7.1
C40A11.5	sjj_C40A11.5	WBGene00016548		C40A11.5
C40H5.5	sjj_C40H5.5	WBGene00006654	ttx-3	C40H5.5
C41C4.2	sjj_C41C4.2	WBGene00005150	sre-2	C41C4.2
C41C4.4	sjj_C41C4.4	WBGene00002147	ire-1	C41C4.4
C41D7.2	sjj_C41D7.2	WBGene00004218	ptr-3	C41D7.2
C41G11.1	sjj_C41G11.1	WBGene00016568		C41G11.1
C41G11.3	sjj_C41G11.3	WBGene00004349	rgs-6	C41G11.3
C41G7.5	sjj_C41G7.5	WBGene00000096	ahr-1	C41G7.5
C41G7.6	sjj_C41G7.6	WBGene00008063		C41G7.6
C42C1.2	sjj_C42C1.2	WBGene00016580		C42C1.2
C42D8.4	sjj_C42D8.4	WBGene00016600		C42D8.4
C43E11.10	sjj_C43E11.10	WBGene00000382	cdc-6	C43E11.10
C43E11.3	sjj_C43E11.3	WBGene00016603		C43E11.3
C43H6.8	sjj_C43H6.8	WBGene00001959	hlh-15	C43H6.8
C44B9.4	sjj_C44B9.4	WBGene00008081		C44B9.4
C44C1.3	sjj_C44C1.3	WBGene00003563	ncs-1	C44C1.3
C44C10.7	sjj_C44C10.7	WBGene00008088		C44C10.7
C44C10.8	sjj_C44C10.8	WBGene00001981	hnd-1	C44C10.8
C44C8.6	sjj_C44C8.6	WBGene00007007	mak-2	C44C8.6
C44F1.2	sjj_C44F1.2	WBGene00008092		C44F1.2
C44F1.5	sjj_C44F1.5	WBGene00000070	acy-3	C44F1.5
C44H4.5	sjj_C44H4.5	WBGene00006524	tap-1	C44H4.5
C44H4.6	sjj_C44H4.6	WBGene00008095		C44H4.6
C44H4.7	sjj_C44H4.7	WBGene00001325	eor-2	C44H4.7
C45B11.1	sjj_C45B11.1	WBGene00006443	tag-66	C45B11.1
C45B2.7	sjj_C45B2.7	WBGene00004219	ptr-4	C45B2.7
C45E1.1	sjj_C45E1.1	WBGene00003654	nhr-64	C45E1.1
C45E5.6	sjj_C45E5.6	WBGene00003636	nhr-46	C45E5.6
C45G7.5	sjj_C45G7.5	WBGene00000402	cdh-10	C45G7.5
C45G7.6	sjj_C45G7.6	WBGene00000402	cdh-10	C45G7.5
C45G9.1	sjj_C45G9.1	WBGene00016673		C45G9.1
C45G9.7	sjj_C45G9.7	WBGene00016678		C45G9.7
C46A5.1	sjj_C46A5.1	WBGene00016698		C46A5.1
C46A5.9	sjj_C46A5.9	WBGene00001827	hcf-1	C46A5.9
C46C2.1	sjj_C46C2.1	WBGene00006941	wnk-1	C46C2.1
C46H3.2	sjj_C46H3.2	WBGene00016725		C46H3.2
C47A4.3	sjj_C47A4.3	WBGene00008124		C47A4.3
C47C12.4	sjj_C47C12.4	WBGene00016737		C47C12.4
C47D12.1	sjj_C47D12.1	WBGene00007028	trr-1	C47D12.1
C47E8.8	sjj_C47E8.8	WBGene00008145		C47E8.8
C47F8.2	sjj_C47F8.2	WBGene00008158		C47F8.2
C47F8.8	sjj_C47F8.8	WBGene00003671	nhr-81	C47F8.8
C47G2.2	sjj_C47G2.2	WBGene00006853	unc-130	C47G2.2
C48B4.2	sjj_C48B4.2	WBGene00004401	rom-2	C48B4.2
C48B6.6	sjj_C48B6.6	WBGene00004879	smg-1	C48B6.6
C48D5.1	sjj_C48D5.1	WBGene00003605	nhr-6	C48D5.1
C48D5.2	sjj_C48D5.2	WBGene00004213	ptp-1	C48D5.2
C48E7.3	sjj_C48E7.3	WBGene00003059	lpd-2	C48E7.3
C48G7.2	sjj_C48G7.2	WBGene00008182		C48G7.2
C49C3.10	sjj_C49C3.10	WBGene00008200		C49C3.10
C49C3.2	sjj_C49C3.2	WBGene00008192		C49C3.2
C49C3.5	sjj_C49C3.5	WBGene00008195		C49C3.5
C49C8.1	sjj_C49C8.1	WBGene00016765		C49C8.1
C49D10.2	sjj_C49D10.2	WBGene00016772		C49D10.2
C49D10.6	sjj_C49D10.6	WBGene00003665	nhr-75	C49D10.6
C49D10.9	sjj_C49D10.9	WBGene00016777		C49D10.9
C49F5.2	sjj_C49F5.2	WBGene00008206		C49F5.2
C49F5.4	sjj_C49F5.4	WBGene00008208		C49F5.4
C49F5.5	sjj_C49F5.5	WBGene00008209		C49F5.5
C49H3.1	sjj_C49H3.1	WBGene00001535	gcy-8	C49H3.1
C49H3.2	sjj_C49H3.2	WBGene00001535	gcy-8	C49H3.1
C50A2.2	sjj_C50A2.2	WBGene00016796		C50A2.2
C50B6.2	sjj_C50B6.2	WBGene00008218		C50B6.2
C50B6.8	sjj_C50B6.8	WBGene00008221		C50B6.8
C50C3.7	sjj_C50C3.7	WBGene00016802		C50C3.7
C50D2.3	sjj_C50D2.3	WBGene00016807		C50D2.3
C50F2.8	sjj_C50F2.8	WBGene00016841		C50F2.8
C50F4.10	sjj_C50F4.10	WBGene00008235		C50F4.10
C50F4.13	sjj_C50F4.13	WBGene00001909	his-35	C50F4.13
C50F4.5	sjj_C50F4.5	WBGene00001915	his-41	C50F4.5
C50F4.6	sjj_C50F4.6	WBGene00001910	his-36	C50F4.6
C50F4.7	sjj_C50F4.7	WBGene00001911	his-37	C50F4.7
C50H2.3	sjj_C50H2.3	WBGene00003173	mec-9	C50H2.3
C52A11.3	sjj_C52A11.3	WBGene00008257		C52A11.3
C52A11.4	sjj_C52A11.4	WBGene00003404	mpz-1	C52A11.4
C52B11.5	sjj_C52B11.5	WBGene00016874		C52B11.5
C52B9.2	sjj_C52B9.2	WBGene00016865		C52B9.2
C52B9.8	sjj_C52B9.8	WBGene00016868		C52B9.8
C52E12.5	sjj_C52E12.5	WBGene00016889		C52E12.4
C52E4.2	sjj_C52E4.2	WBGene00003235	mif-2	C52E4.2
C53A5.13	sjj_C53A5.13	WBGene00008270		C53A5.13
C53A5.3	sjj_C53A5.3	WBGene00001834	hda-1	C53A5.3
C53A5.4	sjj_C53A5.4	WBGene00008264		C53A5.4
C53A5.7	sjj_C53A5.7	WBGene00008270		C53A5.13
C53B4.4	sjj_C53B4.4	WBGene00008274		C53B4.4
C53B7.1	sjj_C53B7.1	WBGene00004370	rig-3	C53B7.1
C53C11.3	sjj_C53C11.3	WBGene00004220	ptr-5	C53C11.3
C53D6.2	sjj_C53D6.2	WBGene00006852	unc-129	C53D6.2
C54A12.1	sjj_C54A12.1	WBGene00004221	ptr-6	C54A12.1
C54A12.4	sjj_C54A12.4	WBGene00016911	drn-1	C54A12.4
C54C8.1	sjj_C54C8.1	WBGene00008289		C54C8.1
C54D1.6	sjj_C54D1.6	WBGene00000238	bar-1	C54D1.6
C54E10.5	sjj_C54E10.5	WBGene00008309		C54E10.5
C54F6.8	sjj_C54F6.8	WBGene00016926		C54F6.8
C54F6.9	sjj_C54F6.9	WBGene00016927		C54F6.9
C54G4.1	sjj_C54G4.1	WBGene00008311		C54G4.1
C54G6.4	sjj_C54G6.4	WBGene00018786		F54A5.1
C55B6.5	sjj_C55B6.5	WBGene00016941		C55B6.5
C55C3.4	sjj_C55C3.4	WBGene00016954		C55C3.4
C55H1.2	sjj_C55H1.2	WBGene00001672	gpa-10	C55H1.2
C56C10.6	sjj_C56C10.6	WBGene00016963		C56C10.6
C56E10.1	sjj_C56E10.1	WBGene00016975		C56E10.1
C56E10.4	sjj_C56E10.4	WBGene00003727	nhr-137	C56E10.4
CD4.9	sjj_CD4.9	WBGene00016994		CD4.9
D1007.1	sjj_D1007.1	WBGene00000440	ceh-17	D1007.1
D1022.6	sjj_D1022.6	WBGene00005641	sro-1	D1022.6
D1022.7	sjj_D1022.7	WBGene00000101	aka-1	D1022.7
D1044.3	sjj_D1044.3	WBGene00017033		D1044.8
D1073.1	sjj_D1073.1	WBGene00017039		D1073.1
D1081.2	sjj_D1081.2	WBGene00006844	unc-120	D1081.2
D2013.2	sjj_D2013.2	WBGene00008402		D2013.2
D2013.4	sjj_D2013.4	WBGene00000289	cam-1	C01G6.8
D2013.8	sjj_D2013.8	WBGene00004744	scp-1	D2013.8
D2013.9	sjj_D2013.9	WBGene00008405		D2013.9
D2024.1	sjj_D2024.1	WBGene00017050		D2024.1
D2045.1	sjj_D2045.1	WBGene00000231	atx-2	D2045.1
D2045.5	sjj_D2045.5	WBGene00008423		D2045.5
D2045.7	sjj_D2045.7	WBGene00008424		D2045.7
D2096.3	sjj_D2096.3	WBGene00017079		D2096.12
D2096.8	sjj_D2096.8	WBGene00017075		D2096.8
DC2.7	sjj_DC2.7	WBGene00017083		DC2.7
DY3.3	sjj_DY3.3	WBGene00001960	hlh-16	DY3.3
DY3.7	sjj_DY3.7	WBGene00006324	sup-17	DY3.7
E01A2.g	sjj_E01A2.g	WBGene00003029	lin-44	E01A2.3
E02C12.5	sjj_E02C12.5	WBGene00001665	gpa-3	E02C12.5
E02D9.1	sjj_E02D9.1	WBGene00017098		E02D9.1
E02H1.7	sjj_E02H1.7	WBGene00003618	nhr-19	E02H1.7
E02H4.3	sjj_E02H4.3	WBGene00008461		E02H4.3
E02H4.6	sjj_E02H4.6	WBGene00008464		E02H4.6
E02H9.8	sjj_E02H9.8	WBGene00003711	nhr-121	E02H9.8
E03A3.3	sjj_E03A3.3	WBGene00001943	his-69	E03A3.3
E03A3.4	sjj_E03A3.4	WBGene00001944	his-70	E03A3.4
E03H4.13	sjj_E03H4.13	WBGene00003679	nhr-89	E03H4.13
E03H4.6	sjj_E03H4.6	WBGene00008474		E03H4.6
E04F6.13	sjj_E04F6.13	WBGene00005135	srd-58	E04F6.13
E04F6.14	sjj_E04F6.14	WBGene00005134	srd-56	E04F6.14
E04F6.4	sjj_E04F6.4	WBGene00017124		E04F6.4
EEED8.9	sjj_EEED8.9	WBGene00017137	pink-1	EEED8.9
F01D4.3	sjj_F01D4.3	WBGene00008487		F01D4.3
F01D4.6	sjj_F01D4.6	WBGene00003167	mec-3	F01D4.6
F01D5.2	sjj_F01D5.2	WBGene00008493		F01D5.2
F01D5.3	sjj_F01D5.3	WBGene00008494		F01D5.3
F01F1.13	sjj_F01F1.13	WBGene00017167		F01F1.13
F01F1.4	sjj_F01F1.4	WBGene00017161	rabn-5	F01F1.4
F01G10.8	sjj_F01G10.8	WBGene00000910	daf-14	F01G10.8
F01G4.1	sjj_F01G4.1	WBGene00004204	psa-4	F01G4.1
F01G4.3	sjj_F01G4.3	WBGene00008502		F01G4.3
F02A9.6	sjj_F02A9.6	WBGene00001609	glp-1	F02A9.6
F02C12.3	sjj_F02C12.3	WBGene00008517		F02C12.3
F02D10.7	sjj_F02D10.7	WBGene00008527		F02D10.7
F02E8.6	sjj_F02E8.6	WBGene00003561	ncr-1	F02E8.6
F02E9.4	sjj_F02E9.4	WBGene00004117	pqn-28	F02E9.4
F02E9.7	sjj_F02E9.7	WBGene00008531		F02E9.7
F02E9.8	sjj_F02E9.8	WBGene00014731		F02E9.8
F02G3.1	sjj_F02G3.1	WBGene00017184	ncam-1	F02G3.1
F07A11.6	sjj_F07A11.6	WBGene00008549	din-1	F07A11.6
F07C3.1	sjj_F07C3.1	WBGene00004211	ptd-2	F07C3.1
F07H5.2	sjj_F07H5.2	WBGene00004790	sgn-1	F07H5.2
F08B1.1	sjj_F08B1.1	WBGene00006923	vhp-1	F08B1.1
F08B1.2	sjj_F08B1.2	WBGene00001538	gcy-12	F08B1.2
F08B4.3	sjj_F08B4.3	WBGene00017235		F08B4.3
F08B6.2	sjj_F08B6.2	WBGene00001682	gpc-2	F08B6.2
F08D12.14	sjj_F08D12.14	WBGene00003709	nhr-119	K12H6.1
F08F1.1	sjj_F08F1.1	WBGene00002195	kin-9	F08F1.1
F08F1.4	sjj_F08F1.4	WBGene00017258		F08F1.4
F08F3.5	sjj_F08F3.5	WBGene00016081		C25A6.1
F08G12.1	sjj_F08G12.1	WBGene00008585		F08G12.1
F08G2.3	sjj_F08G2.3	WBGene00001916	his-42	F08G2.3
F09A5.2	sjj_F09A5.2	WBGene00008599		F09A5.2
F09C12.2	sjj_F09C12.2	WBGene00017279		F09C12.8
F09C3.1	sjj_F09C3.1	WBGene00003980	pes-7	F09C3.1
F09C6.8	sjj_F09C6.8	WBGene00008619		F09C6.8
F09C6.9	sjj_F09C6.9	WBGene00003706	nhr-116	F09C6.9
F09E10.8	sjj_F09E10.8	WBGene00017298		F09E10.8
F09E10.9	sjj_F09E10.9	WBGene00017298		F09E10.8
F09E5.1	sjj_F09E5.1	WBGene00004034	pkc-3	F09E5.1
F09E8.7	sjj_F09E8.7	WBGene00002974	lev-1	F09E8.7
F09F3.10	sjj_F09F3.10	WBGene00008630		F09F3.10
F09G2.1	sjj_F09G2.1	WBGene00017310		F09G2.1
F10C2.1	sjj_F10C2.1	WBGene00004032	pkc-1	F57F5.5
F10C5.1	sjj_F10C5.1	WBGene00003134	mat-3	F10C5.1
F10E7.11	sjj_F10E7.11	WBGene00017352		F10E7.11
F10E7.4	sjj_F10E7.4	WBGene00017346		F10E7.4
F10E9.6	sjj_F10E9.6	WBGene00003243	mig-10	F10E9.6
F10E9.7	sjj_F10E9.7	WBGene00017358		F10E9.7
F10G7.2	sjj_F10G7.2	WBGene00006626	tsn-1	F10G7.2
F10G8.1	sjj_F10G8.1	WBGene00008661		F10G8.1
F10G8.2	sjj_F10G8.2	WBGene00008662		F10G8.2
F10G8.4	sjj_F10G8.4	WBGene00008663		F10G8.4
F10G8.5	sjj_F10G8.5	WBGene00003564	ncs-2	F10G8.5
F11A1.1	sjj_F11A1.1	WBGene00000908	daf-12	F11A1.3
F11A1.3	sjj_F11A1.3	WBGene00000908	daf-12	F11A1.3
F11A10.1	sjj_F11A10.1	WBGene00008682		F11A10.1
F11C1.3	sjj_F11C1.3	WBGene00008692		F11C1.3
F11C1.6	sjj_F11C1.6	WBGene00003623	nhr-25	F11C1.6
F11C7.4	sjj_F11C7.4	WBGene00000792	crb-1	F11C7.4
F11E6.8	sjj_F11E6.8	WBGene00008711		F11E6.8
F12F3.2	sjj_F12F3.2	WBGene00006436	tag-58	W06H8.8
F12F3.3	sjj_F12F3.3	WBGene00006436	tag-58	W06H8.8
F12F6.5	sjj_F12F6.5	WBGene00006406	tag-13	F12F6.5
F13B9.4	sjj_F13B9.4	WBGene00002239	ksr-1	F13B9.5
F13B9.5	sjj_F13B9.5	WBGene00002239	ksr-1	F13B9.5
F13B9.7	sjj_F13B9.7	WBGene00002239	ksr-1	F13B9.5
F13C5.2	sjj_F13C5.2	WBGene00017423		F13C5.2
F13D11.2	sjj_F13D11.2	WBGene00001824	hbl-1	F13D11.2
F13D11.3	sjj_F13D11.3	WBGene00017428		F13D11.3
F13D12.7	sjj_F13D12.7	WBGene00001679	gpb-1	F13D12.7
F13E6.3	sjj_F13E6.3	WBGene00008747		F13E6.3
F13G3.9	sjj_F13G3.9	WBGene00003236	mif-3	F13G3.9
F14B4.1	sjj_F14B4.1	WBGene00008779		F14B4.1
F14F3.1	sjj_F14F3.1	WBGene00006870	vab-3	F14F3.1
F14H3.11	sjj_F14H3.11	WBGene00008830		F14H3.11
F15A2.5	sjj_F15A2.5	WBGene00001164	efn-3	F15A2.5
F15A2.6	sjj_F15A2.6	WBGene00004719	sad-1	F15A2.6
F15A2.7	sjj_F15A2.7	WBGene00008836		F15A2.7
F15B9.3	sjj_F15B9.3	WBGene00001109	dsl-7	F15B9.9
F15B9.7	sjj_F15B9.7	WBGene00000398	cdh-6	F15B9.7
F15C11.1	sjj_F15C11.1	WBGene00004773	sem-4	F15C11.1
F15D4.1	sjj_F15D4.1	WBGene00000274	btf-1	F15D4.1
F15E6.1	sjj_F15E6.1	WBGene00017482		F15E6.1
F15G9.4	sjj_F15G9.4	WBGene00001863	him-4	F15G9.4
F16B12.2	sjj_F16B12.2	WBGene00001106	dsl-4	F16B12.2
F16B12.5	sjj_F16B12.5	WBGene00008881		F16B12.5
F16B12.8	sjj_F16B12.8	WBGene00008884		F16B12.8
F16B3.1	sjj_F16B3.1	WBGene00001171	egl-2	F16B3.1
F16B4.9	sjj_F16B4.9	WBGene00017510		F16B4.9
F16G10.5	sjj_F16G10.5	WBGene00017520		F16G10.5
F16H11.5	sjj_F16H11.5	WBGene00003635	nhr-45	F16H11.5
F16H9.1	sjj_F16H9.1	WBGene00004345	rgs-2	F16H9.1
F16H9.2	sjj_F16H9.2	WBGene00008901		F16H9.2
F17A2.3	sjj_F17A2.3	WBGene00008902		F17A2.3
F17A2.5	sjj_F17A2.5	WBGene00000461	ceh-40	F17A2.5
F17A9.6	sjj_F17A9.6	WBGene00017538		F17A9.6
F17C8.1	sjj_F17C8.1	WBGene00000068	acy-1	F17C8.1
F17E5.1	sjj_F17E5.1	WBGene00002991	lin-2	F17E5.1
F17E9.10	sjj_F17E9.10	WBGene00001906	his-32	F17E9.10
F17E9.12	sjj_F17E9.12	WBGene00001905	his-31	F17E9.12
F17E9.13	sjj_F17E9.13	WBGene00001907	his-33	F17E9.13
F17E9.9	sjj_F17E9.9	WBGene00023270		F17E9.14
F18A1.2	sjj_F18A1.2	WBGene00003012	lin-26	F18A1.2
F18A1.3	sjj_F18A1.3	WBGene00003044	lir-1	F18A1.3
F18A1.4	sjj_F18A1.4	WBGene00003045	lir-2	F18A1.4
F18E2.1	sjj_F18E2.1	WBGene00008936		F18E2.1
F18E2.5	sjj_F18E2.5	WBGene00001675	gpa-13	F18E2.5
F18F11.3	sjj_F18F11.3	WBGene00017576		F18F11.3
F18F11.4	sjj_F18F11.4	WBGene00017578		F18F11.5
F18G5.3	sjj_F18G5.3	WBGene00001674	gpa-12	F18G5.3
F18H3.5	sjj_F18H3.5	WBGene00000406	cdk-4	F18H3.5
F19B10.9	sjj_F19B10.9	WBGene00006548	tbx-18	F19B10.9
F19C6.3	sjj_F19C6.3	WBGene00008952		F19C6.3
F19F10.1	sjj_F19F10.1	WBGene00017598		F19F10.1
F19F10.5	sjj_F19F10.5	WBGene00017601		F19F10.5
F19H6.1	sjj_F19H6.1	WBGene00008956		F19H6.1
F20B10.1	sjj_F20B10.1	WBGene00003772	nlr-1	F20B10.1
F20B6.1	sjj_F20B6.1	WBGene00017627		F20B6.1
F20B6.8	sjj_F20B6.8	WBGene00001994	hpk-1	F20B6.8
F20D1.5	sjj_F20D1.5	WBGene00000191	arl-7	F20D1.5
F20D6.6	sjj_F20D6.6	WBGene00017636		F20D6.6
F20D6.8	sjj_F20D6.8	WBGene00017637		F20D6.8
F20D6.9	sjj_F20D6.9	WBGene00017638		F20D6.9
F20H11.4	sjj_F20H11.4	WBGene00017647		F20H11.4
F21A3.2	sjj_F21A3.2	WBGene00008992		F21A3.2
F21C3.1	sjj_F21C3.1	WBGene00006656	twk-1	F21C3.1
F21D12.1	sjj_F21D12.1	WBGene00003620	nhr-21	F21D12.1
F21F3.2	sjj_F21F3.2	WBGene00017672		F21F3.2
F21G4.4	sjj_F21G4.4	WBGene00009025		F21G4.4
F21H11.3	sjj_F21H11.3	WBGene00006543	tbx-2	F21H11.3
F21H7.9	sjj_F21H7.9	WBGene00001545	gcy-20	F21H7.9
F22A3.1	sjj_F22A3.1	WBGene00017687		F22A3.1
F22A3.5	sjj_F22A3.5	WBGene00017690		F22A3.5
F22B3.1	sjj_F22B3.1	WBGene00001938	his-64	F22B3.1
F22B3.2	sjj_F22B3.2	WBGene00001937	his-63	F22B3.2
F22B3.8	sjj_F22B3.8	WBGene00009039		F22B3.8
F22D6.1	sjj_F22D6.1	WBGene00002198	kin-14	F22D6.1
F22D6.5	sjj_F22D6.5	WBGene00004186	prp-4	F22D6.5
F22D6.9	sjj_F22D6.9	WBGene00009054		F22D6.9
F22E12.2	sjj_F22E12.2	WBGene00009059	chw-1	F22E12.2
F22E12.4	sjj_F22E12.4	WBGene00001178	egl-9	F22E12.4
F22E5.3	sjj_F22E5.3	WBGene00001546	gcy-21	F22E5.3
F22F1.1	sjj_F22F1.1	WBGene00001854	hil-3	F22F1.1
F22F1.2	sjj_F22F1.2	WBGene00017714		F22F1.2
F22F1.3	sjj_F22F1.3	WBGene00017715		F22F1.3
F22H10.1	sjj_F22H10.1	WBGene00017725		F22H10.1
F22H10.5	sjj_F22H10.5	WBGene00017729		F22H10.5
F23B12.1	sjj_F23B12.1	WBGene00009079		F23B12.1
F23B2.1	sjj_F23B2.1	WBGene00006438	tag-60	C01F6.6
F23B2.2	sjj_F23B2.2	WBGene00006438	tag-60	C01F6.6
F23B2.5	sjj_F23B2.5	WBGene00001444	flp-1	F23B2.5
F23B2.8	sjj_F23B2.8	WBGene00009076		F23B2.8
F23C8.7	sjj_F23C8.7	WBGene00017736		F23C8.7
F23C8.8	sjj_F23C8.8	WBGene00017737		F23C8.8
F23D12.5	sjj_F23D12.5	WBGene00009089		F23D12.5
F23F1.1	sjj_F23F1.1	WBGene00017749		F23F1.9
F23F12.11	sjj_F23F12.11	WBGene00005075	srb-10	F23F12.11
F23F12.9	sjj_F23F12.9	WBGene00017755		F23F12.9
F23H11.1	sjj_F23H11.1	WBGene00017757		F23H11.1
F23H11.4	sjj_F23H11.4	WBGene00017760		F23H11.4
F23H11.8	sjj_F23H11.8	WBGene00003969	pef-1	F23H11.8
F23H12.6	sjj_F23H12.6	WBGene00001539	gcy-13	F23H12.6
F25B3.4	sjj_F25B3.4	WBGene00009101		F25B3.4
F25D1.1	sjj_F25D1.1	WBGene00006460	tag-93	F25D1.1
F25D7.3	sjj_F25D7.3	WBGene00003847	odd-3	F25D7.3
F25E2.5	sjj_F25E2.5	WBGene00000899	daf-3	F25E2.5
F25E5.6	sjj_F25E5.6	WBGene00017787		F25E5.6
F25F2.1	sjj_F25F2.1	WBGene00009115		F25F2.1
F25F2.2	sjj_F25F2.2	WBGene00000396	cdh-4	F25F2.2
F25H5.7	sjj_F25H5.7	WBGene00009129		F25H5.7
F25H9.1	sjj_F25H9.1	WBGene00009134		F25H9.1
F25H9.3	sjj_F25H9.3	WBGene00009136		F25H9.3
F26A1.2	sjj_F26A1.2	WBGene00001437	fkh-5	F26A1.2
F26A1.3	sjj_F26A1.3	WBGene00017802		F26A1.3
F26A1.4	sjj_F26A1.4	WBGene00017803		F26A1.4
F26A1.5	sjj_F26A1.5			
F26A3.3	sjj_F26A3.3	WBGene00001214	ego-1	F26A3.3
F26A3.4	sjj_F26A3.4	WBGene00009142		F26A3.4
F26B1.5	sjj_F26B1.5	WBGene00017817		F26B1.5
F26B1.7	sjj_F26B1.7	WBGene00002601	let-381	F26B1.7
F26C11.2	sjj_F26C11.2	WBGene00006744	unc-4	F26C11.2
F26D11.11	sjj_F26D11.11	WBGene00002632	let-413	F26D11.11
F26E4.1	sjj_F26E4.1	WBGene00006352	sur-6	F26E4.1
F26E4.5	sjj_F26E4.5	WBGene00009160		F26E4.5
F26F12.7	sjj_F26F12.7	WBGene00002637	let-418	F26F12.7
F26F4.3	sjj_F26F4.3	WBGene00004400	rom-1	F26F4.3
F26F4.7	sjj_F26F4.7	WBGene00003598	nhl-2	F26F4.7
F26G5.9	sjj_F26G5.9	WBGene00006523	tam-1	F26G5.9
F27E5.2	sjj_F27E5.2	WBGene00003939	pax-3	F27E5.2
F28B12.3	sjj_F28B12.3	WBGene00017895	tag-223	F28B12.3
F28B4.2	sjj_F28B4.2	WBGene00017891		F28B4.2
F28C1.2	sjj_F28C1.2	WBGene00001179	egl-10	F28C1.2
F28C10.3	sjj_F28C10.3	WBGene00017898		F28C10.3
F28C6.8	sjj_F28C6.8	WBGene00009207		F28C6.8
F28D1.10	sjj_F28D1.10	WBGene00001580	gex-3	F28D1.10
F28E10.2	sjj_F28E10.2	WBGene00017901		F28E10.2
F28F8.7	sjj_F28F8.7	WBGene00009224		F28F8.7
F28F9.1	sjj_F28F9.1	WBGene00006970	zag-1	F28F9.1
F28H6.2	sjj_F28H6.2	WBGene00009231		F28H6.2
F29B9.4	sjj_F29B9.4	WBGene00004205	psr-1	F29B9.4
F29C4.1	sjj_F29C4.1	WBGene00000897	daf-1	F29C4.1
F29D11.1	sjj_F29D11.1	WBGene00003071	lrp-1	F29D11.1
F29F11.5	sjj_F29F11.5	WBGene00000445	ceh-22	F29F11.5
F29F11.6	sjj_F29F11.6	WBGene00001747	gsp-1	F29F11.6
F29G9.4	sjj_F29G9.4	WBGene00017932		F29G9.4
F30F8.3	sjj_F30F8.3	WBGene00009276		F30F8.9
F31A3.4	sjj_F31A3.4	WBGene00001968	hlh-29	F31A3.4
F31A9.3	sjj_F31A9.3	WBGene00000185	arg-1	F31A9.3
F31B12.1	sjj_F31B12.1	WBGene00004036	plc-1	F31B12.1
F31E3.1	sjj_F31E3.1	WBGene00000443	ceh-20	F31E3.1
F31E3.2	sjj_F31E3.2	WBGene00017950		F31E3.2
F31E8.3	sjj_F31E8.3	WBGene00006380	tab-1	F31E8.3
F31F4.12	sjj_F31F4.12	WBGene00017961		F31F4.12
F31F4.8	sjj_F31F4.8	WBGene00005594	srj-6	F31F4.8
F31F6.5	sjj_F31F6.5	WBGene00000902	daf-6	F31F6.5
F32A6.4	sjj_F32A6.4	WBGene00000092	ags-3	F32A6.4
F32B6.1	sjj_F32B6.1	WBGene00003603	nhr-4	F32B6.1
F32B6.10	sjj_F32B6.10	WBGene00009324		F32B6.10
F32B6.4	sjj_F32B6.4	WBGene00009324		F32B6.10
F32E10.2	sjj_F32E10.2	WBGene00017992		F32E10.5
F32E10.3	sjj_F32E10.3	WBGene00017991		F32E10.3
F32E10.6	sjj_F32E10.6	WBGene00017993		F32E10.6
F32F2.1	sjj_F32F2.1	WBGene00009337		F32F2.1
F33A8.1	sjj_F33A8.1	WBGene00002957	let-858	F33A8.1
F33C8.1	sjj_F33C8.1	WBGene00006432	tag-53	F33C8.1
F33D4.1	sjj_F33D4.1	WBGene00003607	nhr-8	F33D4.1
F33D4.2	sjj_F33D4.2	WBGene00002173	itr-1	F33D4.2
F33D4.3	sjj_F33D4.3	WBGene00001456	flp-13	F33D4.3
F33E11.1	sjj_F33E11.1	WBGene00003614	nhr-15	F33E11.1
F33E11.3	sjj_F33E11.3	WBGene00018011		F33E11.3
F33E2.2	sjj_F33E2.2	WBGene00001008	dlk-1	F33E2.2
F33G12.6	sjj_F33G12.6	WBGene00018018		F33G12.6
F34D6.4	sjj_F34D6.4	WBGene00018023		F34D6.4
F35A5.8	sjj_F35A5.8	WBGene00001335	erp-1	F35A5.8
F35C8.1	sjj_F35C8.1	WBGene00018034		F35C8.1
F35C8.2	sjj_F35C8.2	WBGene00018035		F35C8.2
F35D2.3	sjj_F35D2.3	WBGene00018041		F35D2.3
F35D2.5	sjj_F35D2.5	WBGene00006363	syd-1	F35D2.5
F35E8.12	sjj_F35E8.12	WBGene00003698	nhr-108	F35E8.12
F35G12.3	sjj_F35G12.3	WBGene00004762	sel-5	F35G12.3
F35H12.2	sjj_F35H12.2	WBGene00018075		F35H12.2
F35H12.3	sjj_F35H12.3	WBGene00004769	sel-12	F35H12.3
F35H12.4	sjj_F35H12.4	WBGene00018076		F35H12.4
F36A2.10	sjj_F36A2.10	WBGene00009457		F36A2.10
F36A2.4	sjj_F36A2.4	WBGene00006682	twk-30	F36A2.4
F36A4.14	sjj_F36A4.14	WBGene00003668	nhr-78	F36A4.14
F36D3.2	sjj_F36D3.2	WBGene00003644	nhr-54	F36D3.2
F36G9.12	sjj_F36G9.12	WBGene00009488		F36G9.12
F36H1.3	sjj_F36H1.3	WBGene00009492		F36H1.3
F36H1.4	sjj_F36H1.4	WBGene00002992	lin-3	F36H1.4
F37A4.8	sjj_F37A4.8	WBGene00002169	isw-1	F37A4.8
F37C12.17	sjj_F37C12.17	WBGene00005072	srb-7	F37C12.17
F37E3.2	sjj_F37E3.2	WBGene00018157		F37E3.2
F37E3.3	sjj_F37E3.3	WBGene00018158		F37E3.3
F37H8.1	sjj_F37H8.1	WBGene00003046	lir-3	F37H8.1
F38A6.1	sjj_F38A6.1	WBGene00004013	pha-4	F38A6.1
F38A6.3	sjj_F38A6.3	WBGene00001851	hif-1	F38A6.3
F38C2.2	sjj_F38C2.2	WBGene00009540		F38C2.8
F38E1.3	sjj_F38E1.3	WBGene00018178		F38E1.3
F38E1.5	sjj_F38E1.5	WBGene00001664	gpa-2	F38E1.5
F38E1.7	sjj_F38E1.7	WBGene00003395	mom-2	F38E1.7
F38E9.2	sjj_F38E9.2	WBGene00003555	nas-39	F38E9.2
F38H12.3	sjj_F38H12.3	WBGene00018189		F38H12.3
F38H4.4	sjj_F38H4.4	WBGene00009548		F38H4.4
F38H4.9	sjj_F38H4.9	WBGene00002363	let-92	F38H4.9
F39B1.1	sjj_F39B1.1	WBGene00009552		F39B1.1
F39B2.4	sjj_F39B2.4	WBGene00006349	sur-2	F39B2.4
F39B2.5	sjj_F39B2.5	WBGene00009556		F39B2.5
F39G3.8	sjj_F39G3.8	WBGene00006570	tig-2	F39G3.8
F39H11.3	sjj_F39H11.3	WBGene00000409	cdk-8	F39H11.3
F39H12.3	sjj_F39H12.3	WBGene00018214		F39H12.3
F40B5.2	sjj_F40B5.2	WBGene00018226		F40B5.2
F40E10.2	sjj_F40E10.2	WBGene00004950	sox-3	F40E10.2
F40E3.5	sjj_F40E3.5	WBGene00018232		F40E3.5
F40F9.3	sjj_F40F9.3	WBGene00009581		F40F9.3
F40G12.10	sjj_F40G12.10	WBGene00009605		F40G12.10
F40G9.11	sjj_F40G9.11	WBGene00003510	mxl-2	F40G9.11
F40H3.4	sjj_F40H3.4	WBGene00001440	fkh-8	F40H3.4
F40H6.4	sjj_F40H6.4	WBGene00006547	tbx-11	F40H6.4
F41B5.10	sjj_F41B5.10	WBGene00018266		F41B5.10
F41B5.9	sjj_F41B5.9	WBGene00018265		F41B5.9
F41D3.1	sjj_F41D3.1	WBGene00003672	nhr-82	F41D3.1
F41D3.3	sjj_F41D3.3	WBGene00009608		F41D3.3
F41D9.1	sjj_F41D9.1	WBGene00018281		F41D9.1
F41D9.3	sjj_F41D9.3	WBGene00006942	wrk-1	F41D9.3
F41G3.5	sjj_F41G3.5	WBGene00018301		F41G3.5
F41G4.3	sjj_F41G4.3	WBGene00006067	sto-5	F41G4.3
F42A10.4	sjj_F42A10.4	WBGene00001160	efk-1	F42A10.4
F42A9.1	sjj_F42A9.1	WBGene00006483	tag-137	F42A9.1
F42A9.2	sjj_F42A9.2	WBGene00003034	lin-49	F42A9.2
F42A9.9	sjj_F42A9.9	WBGene00018338		F42A9.9
F42D1.1	sjj_F42D1.1	WBGene00006743	unc-3	Y16B4A.1
F42F12.2	sjj_F42F12.2	WBGene00006979	zig-2	F42F12.2
F42G10.2	sjj_F42G10.2	WBGene00003368	mkk-4	F42G10.2
F42G2.6	sjj_F42G2.6	WBGene00018355		F42G2.6
F42G8.3	sjj_F42G8.3	WBGene00004056	pmk-2	F42G8.3
F42G8.4	sjj_F42G8.4	WBGene00004057	pmk-3	F42G8.4
F42G8.8	sjj_F42G8.8	WBGene00018359		F42G8.8
F42G9.1	sjj_F42G9.1	WBGene00018362		F42G9.1
F42G9.3	sjj_F42G9.3	WBGene00004212	ptl-1	F42G9.9
F42G9.7	sjj_F42G9.7	WBGene00004922	snt-2	F42G9.7
F42G9.9	sjj_F42G9.9	WBGene00004212	ptl-1	F42G9.9
F42H10.3	sjj_F42H10.3	WBGene00018367		F42H10.3
F42H10.8	sjj_F42H10.8	WBGene00018367		F42H10.3
F43C1.1	sjj_F43C1.1	WBGene00009647		F43C1.1
F43C1.2	sjj_F43C1.2	WBGene00003401	mpk-1	F43C1.2
F43C1.5	sjj_F43C1.5	WBGene00009649		F43C1.5
F43D9.1	sjj_F43D9.1	WBGene00009653		F43D9.1
F43G6.4	sjj_F43G6.4	WBGene00009663		F43G6.11
F43G6.6	sjj_F43G6.6	WBGene00005013		F43G6.6
F43G9.11	sjj_F43G9.11	WBGene00000468	ces-1	F43G9.11
F43G9.12	sjj_F43G9.12	WBGene00009672		F43G9.12
F44A2.4	sjj_F44A2.4	WBGene00018404		F44A2.4
F44A6.2	sjj_F44A6.2	WBGene00004786	sex-1	F44A6.2
F44B9.6	sjj_F44B9.6	WBGene00003021	lin-36	F44B9.6
F44B9.9	sjj_F44B9.9	WBGene00018410		F44B9.9
F44C4.2	sjj_F44C4.2	WBGene00018412		F44C4.2
F44C8.10	sjj_F44C8.10	WBGene00003716	nhr-126	F44C8.10
F44C8.2	sjj_F44C8.2	WBGene00003724	nhr-134	F44C8.2
F44C8.3	sjj_F44C8.3	WBGene00003617	nhr-18	F44C8.3
F44C8.4	sjj_F44C8.4	WBGene00003693	nhr-103	F44C8.4
F44C8.5	sjj_F44C8.5	WBGene00003718	nhr-128	F44C8.5
F44C8.6	sjj_F44C8.6	WBGene00003646	nhr-56	F44C8.6
F44C8.9	sjj_F44C8.9	WBGene00018415		F44C8.9
F44D12.1	sjj_F44D12.1	WBGene00009678		F44D12.1
F44D12.11	sjj_F44D12.11	WBGene00014375		F44D12.11
F44D12.4	sjj_F44D12.4	WBGene00009681		F44D12.4
F44F4.2	sjj_F44F4.2	WBGene00009701		F44F4.2
F44F4.4	sjj_F44F4.4	WBGene00004222	ptr-8	F44F4.4
F44G3.9	sjj_F44G3.9	WBGene00003701	nhr-111	F44G3.9
F44G4.8	sjj_F44G4.8	WBGene00009717	dep-1	F44G4.8
F45B8.1	sjj_F45B8.1	WBGene00004354	rgs-11	F45B8.1
F45B8.2	sjj_F45B8.2	WBGene00004353	rgs-10	F45B8.2
F45C12.15	sjj_F45C12.15	WBGene00018446		F45C12.15
F45C12.3	sjj_F45C12.3	WBGene00018434		F45C12.3
F45E1.6	sjj_F45E1.6	WBGene00001945	his-71	F45E1.6
F45E4.9	sjj_F45E4.9	WBGene00001975	hmg-5	F45E4.9
F45E6.2	sjj_F45E6.2	WBGene00000222	atf-6	F45E6.2
F45F2.12	sjj_F45F2.12	WBGene00001882	his-8	F45F2.12
F45F2.13	sjj_F45F2.13	WBGene00001880	his-6	F45F2.13
F45F2.2	sjj_F45F2.2	WBGene00001913	his-39	F45F2.2
F45F2.3	sjj_F45F2.3	WBGene00001879	his-5	F45F2.3
F45F2.4	sjj_F45F2.4	WBGene00001881	his-7	F45F2.4
F45H7.2	sjj_F45H7.2	WBGene00001559	gei-1	F45H7.2
F45H7.3	sjj_F45H7.3	WBGene00001559	gei-1	F45H7.2
F45H7.4	sjj_F45H7.4	WBGene00004183	prk-2	F45H7.4
F46B3.5	sjj_F46B3.5	WBGene00001691	grd-2	F46B3.5
F46C3.1	sjj_F46C3.1	WBGene00003970	pek-1	F46C3.1
F46C8.5	sjj_F46C8.5	WBGene00000438	ceh-14	F46C8.5
F46F2.2	sjj_F46F2.2	WBGene00002203	kin-20	F46F2.2
F46F2.4	sjj_F46F2.4	WBGene00009788	lin-15B	F46F2.4
F46F3.4	sjj_F46F3.4	WBGene00000146	ape-1	F46F3.4
F46F5.2	sjj_F46F5.2	WBGene00018494		F46F5.2
F46F6.2	sjj_F46F6.2	WBGene00009793		F46F6.2
F46G10.3	sjj_F46G10.3	WBGene00004802	sir-2.3	F46G10.3
F46G10.5	sjj_F46G10.5	WBGene00004238	ptr-24	F46G10.5
F46G10.6	sjj_F46G10.6	WBGene00003511	mxl-3	F46G10.6
F46G10.7	sjj_F46G10.7	WBGene00004801	sir-2.2	F46G10.7
F46G11.3	sjj_F46G11.3	WBGene00018516		F46G11.3
F46H6.1	sjj_F46H6.1	WBGene00004356	rhi-1	F46H6.1
F46H6.2	sjj_F46H6.2	WBGene00000959	dgk-2	F46H6.2
F46H6.3	sjj_F46H6.3	WBGene00000959	dgk-2	F46H6.2
F47A4.2	sjj_F47A4.2	WBGene00001081	dpy-22	F47A4.2
F47A4.3	sjj_F47A4.3	WBGene00009800		F47A4.3
F47A4.4	sjj_F47A4.4	WBGene00009800		F47A4.3
F47B3.7	sjj_F47B3.7	WBGene00018531		F47B3.7
F47B3.8	sjj_F47B3.8	WBGene00006507	tag-162	F47B3.8
F47C10.1	sjj_F47C10.1	WBGene00018539		F47C10.1
F47C10.3	sjj_F47C10.3	WBGene00018541		F47C10.3
F47C10.4	sjj_F47C10.4	WBGene00018542		F47C10.4
F47C10.7	sjj_F47C10.7	WBGene00018544		F47C10.7
F47C12.1	sjj_F47C12.1	WBGene00018546		F47C12.1
F47C12.2	sjj_F47C12.2	WBGene00018547		F47C12.2
F47D12.4	sjj_F47D12.4	WBGene00001972	hmg-1.2	F47D12.4
F47F2.1	sjj_F47F2.1	WBGene00018569		F47F2.1
F47F6.2	sjj_F47F6.2	WBGene00018572	lin-42	F47F6.1
F48C11.1	sjj_F48C11.1	WBGene00001668	gpa-6	F48C11.1
F48C5.1	sjj_F48C5.1	WBGene00009842		F48C5.1
F48D6.3	sjj_F48D6.3	WBGene00001957	hlh-13	F48D6.3
F48E8.5	sjj_F48E8.5	WBGene00003901	paa-1	F48E8.5
F48F5.1	sjj_F48F5.1	WBGene00009845		F48F5.1
F48G7.10	sjj_F48G7.10	WBGene00018621		F48G7.10
F48G7.11	sjj_F48G7.11	WBGene00018622		F48G7.11
F48G7.3	sjj_F48G7.3	WBGene00003673	nhr-83	F48G7.3
F48G7.9	sjj_F48G7.9	WBGene00018620		F48G7.9
F49B2.5	sjj_F49B2.5	WBGene00005078	src-2	F49B2.5
F49C5.4	sjj_F49C5.4	WBGene00009867		F49C5.4
F49E11.7	sjj_F49E11.7	WBGene00009893		F49E11.7
F49E12.6	sjj_F49E12.6	WBGene00009899		F49E12.6
F49E2.2	sjj_F49E2.2	WBGene00009886		F49E2.2
F49E2.3	sjj_F49E2.3	WBGene00009886		F49E2.2
F52A8.6	sjj_F52A8.6	WBGene00009919		F52A8.6
F52B5.2	sjj_F52B5.2	WBGene00009921		F52B5.2
F52C12.5	sjj_F52C12.5	WBGene00001253	elt-6	F52C12.5
F52D10.2	sjj_F52D10.2	WBGene00009930		F52D10.2
F52D10.3	sjj_F52D10.3	WBGene00001502	ftt-2	F52D10.3
F52D10.6	sjj_F52D10.6	WBGene00009932		F52D10.6
F52E1.4	sjj_F52E1.4	WBGene00001534	gcy-7	F52E1.4
F52E4.6	sjj_F52E4.6	WBGene00006948	wrt-2	F52E4.6
F52F12.3	sjj_F52F12.3	WBGene00003396	mom-4	F52F12.3
F52F12.6	sjj_F52F12.6	WBGene00009939		F52F12.6
F52H3.6	sjj_F52H3.6	WBGene00009948		F52H3.6
F53A2.8	sjj_F53A2.8	WBGene00003478	mtm-6	F53A2.8
F53B1.7	sjj_F53B1.7	WBGene00001667	gpa-5	F53B1.7
F53B6.2	sjj_F53B6.2	WBGene00009958		F53B6.2
F53B7.4	sjj_F53B7.4	WBGene00009967		F53B7.4
F53B7.5	sjj_F53B7.5	WBGene00009968		F53B7.5
F53C11.6	sjj_F53C11.6	WBGene00006684	twk-32	F53C11.6
F53C3.1	sjj_F53C3.1	WBGene00018745		F53C3.1
F53C3.11	sjj_F53C3.11	WBGene00018754		F53C3.11
F53F4.6	sjj_F53F4.6	WBGene00009989		F53F4.6
F53G12.6	sjj_F53G12.6	WBGene00004962	spe-8	F53G12.6
F53H1.4	sjj_F53H1.4	WBGene00018778		F53H1.4
F53H4.5	sjj_F53H4.5	WBGene00010010		F53H4.5
F54A5.1	sjj_F54A5.1	WBGene00018786		F54A5.1
F54B11.6	sjj_F54B11.6	WBGene00000262	bra-1	F54B11.6
F54B8.2	sjj_F54B8.2	WBGene00010017		F54B8.2
F54C1.3	sjj_F54C1.3	WBGene00003221	mes-3	F54C1.3
F54C4.3	sjj_F54C4.3	WBGene00018794		F54C4.3
F54C8.2	sjj_F54C8.2	WBGene00010036		F54C8.2
F54C8.4	sjj_F54C8.4	WBGene00010037		F54C8.4
F54C8.5	sjj_F54C8.5	WBGene00010038		F54C8.5
F54D1.4	sjj_F54D1.4	WBGene00003606	nhr-7	F54D1.4
F54D7.4	sjj_F54D7.4	WBGene00023068		F54D7.7
F54E12.1	sjj_F54E12.1	WBGene00001929	his-55	F54E12.1
F54E12.2	sjj_F54E12.2	WBGene00010061		F54E12.2
F54E12.5	sjj_F54E12.5	WBGene00001931	his-57	F54E12.5
F54E7.3	sjj_F54E7.3	WBGene00003918	par-3	F54E7.3
F54E7.4	sjj_F54E7.4	WBGene00003918	par-3	F54E7.3
F54F12.1	sjj_F54F12.1	WBGene00010072		F54F12.1
F54F2.1	sjj_F54F2.1	WBGene00018832		F54F2.1
F54F2.2	sjj_F54F2.2	WBGene00006975	zfp-1	F54F2.2
F54F2.3	sjj_F54F2.3	WBGene00006975	zfp-1	F54F2.2
F54F3.1	sjj_F54F3.1	WBGene00003738	nid-1	F54F3.1
F54F7.5	sjj_F54F7.5	WBGene00003219	mes-1	F54F7.5
F54G8.2	sjj_F54G8.2	WBGene00000960	dgk-3	F54G8.2
F54G8.5	sjj_F54G8.5	WBGene00004223	ptr-9	F54G8.5
F54H5.2	sjj_F54H5.2	WBGene00018839		F54H5.2
F55A12.3	sjj_F55A12.3	WBGene00004087	ppk-1	F55A12.3
F55A3.3	sjj_F55A3.3	WBGene00018849		F55A3.3
F55A8.1	sjj_F55A8.1	WBGene00001186	egl-18	F55A8.1
F55B12.1	sjj_F55B12.1	WBGene00000447	ceh-24	F55B12.1
F55B12.3	sjj_F55B12.3	WBGene00004767	sel-10	F55B12.3
F55C12.3	sjj_F55C12.3			
F55C5.7	sjj_F55C5.7	WBGene00010096		F55C5.7
F55C7.3	sjj_F55C7.3	WBGene00006805	unc-73	F55C7.7
F55C7.4	sjj_F55C7.4	WBGene00006805	unc-73	F55C7.7
F55C7.7	sjj_F55C7.7	WBGene00006805	unc-73	F55C7.7
F55D12.3	sjj_F55D12.3	WBGene00010112		F55D12.3
F55D12.4	sjj_F55D12.4	WBGene00006790	unc-55	F55D12.4
F55D12.5	sjj_F55D12.5	WBGene00010113		F55D12.5
F55D12.6	sjj_F55D12.6	WBGene00010114		F55D12.6
F55F8.1	sjj_F55F8.1	WBGene00004224	ptr-10	F55F8.1
F55F8.3	sjj_F55F8.3	WBGene00018891		F55F8.3
F55F8.4	sjj_F55F8.4	WBGene00018892		F55F8.4
F55F8.7	sjj_F55F8.7	WBGene00018895		F55F8.7
F55G1.10	sjj_F55G1.10	WBGene00001935	his-61	F55G1.10
F55G1.2	sjj_F55G1.2	WBGene00001933	his-59	F55G1.2
F55G1.3	sjj_F55G1.3	WBGene00001936	his-62	F55G1.3
F55G1.8	sjj_F55G1.8	WBGene00004044	plk-3	F55G1.8
F55H12.3	sjj_F55H12.3	WBGene00010134		F55H12.3
F55H2.4	sjj_F55H2.4	WBGene00003067	lrg-1	F55H2.4
F56A11.3	sjj_F56A11.3	WBGene00001165	efn-4	F56A11.3
F56A12.1	sjj_F56A12.1	WBGene00006775	unc-39	F56A12.1
F56A3.2	sjj_F56A3.2	WBGene00018909		F56A3.2
F56C11.2	sjj_F56C11.2	WBGene00004225	ptr-11	F56C11.2
F56D1.4	sjj_F56D1.4	WBGene00000548	clr-1	F56D1.4
F56D2.7	sjj_F56D2.7	WBGene00000420	ced-6	F56D2.7
F56E3.1	sjj_F56E3.1	WBGene00001400	fax-1	F56E3.4
F56E3.4	sjj_F56E3.4	WBGene00001400	fax-1	F56E3.4
F56F3.2	sjj_F56F3.2	WBGene00003577	ndg-4	F56F3.2
F56F3.6	sjj_F56F3.6	WBGene00002100	ins-17	F56F3.6
F56H11.6	sjj_F56H11.6	WBGene00010176		F56H11.6
F56H9.3	sjj_F56H9.3	WBGene00001670	gpa-8	F56H9.3
F56H9.4	sjj_F56H9.4	WBGene00001671	gpa-9	F56H9.4
F56H9.5	sjj_F56H9.5	WBGene00003011	lin-25	F56H9.5
F57A10.5	sjj_F57A10.5	WBGene00003650	nhr-60	F57A10.5
F57A8.5	sjj_F57A8.5	WBGene00010180		F57A8.5
F57B10.1	sjj_F57B10.1	WBGene00019000		F57B10.1
F57B9.8	sjj_F57B9.8	WBGene00018999		F57B9.8
F57C9.8	sjj_F57C9.8	WBGene00015303		C01F4.2
F57F5.2	sjj_F57F5.2	WBGene00001553	gcy-33	F57F5.2
F57F5.5	sjj_F57F5.5	WBGene00004032	pkc-1	F57F5.5
F57G8.6	sjj_F57G8.6	WBGene00010215		F57G8.6
F57H12.1	sjj_F57H12.1	WBGene00000183	arf-3	F57H12.1
F57H12.2	sjj_F57H12.2	WBGene00006761	unc-24	F57H12.2
F57H12.5	sjj_F57H12.5	WBGene00019020		F57H12.5
F58A3.1	sjj_F58A3.1	WBGene00002261	ldb-1	F58A3.1
F58A3.2	sjj_F58A3.2	WBGene00001184	egl-15	F58A3.2
F58A4.11	sjj_F58A4.11	WBGene00001570	gei-13	F58A4.11
F58A4.3	sjj_F58A4.3	WBGene00001831	hcp-3	F58A4.3
F58A4.7	sjj_F58A4.7	WBGene00001955	hlh-11	F58A4.7
F58B3.8	sjj_F58B3.8	WBGene00001107	dsl-5	F58B3.8
F58B6.3	sjj_F58B6.3	WBGene00003917	par-2	F58B6.3
F58E1.4	sjj_F58E1.4	WBGene00019036		F58E1.4
F58E10.2	sjj_F58E10.2	WBGene00001310	end-1	F58E10.2
F58E10.5	sjj_F58E10.5	WBGene00001311	end-3	F58E10.5
F58E6.1	sjj_F58E6.1	WBGene00010251		F58E6.1
F58E6.10	sjj_F58E6.10	WBGene00006778	unc-42	F58E6.10
F58E6.2	sjj_F58E6.2	WBGene00010251		F58E6.1
F58G1.3	sjj_F58G1.3	WBGene00010265		F58G1.3
F58H1.7	sjj_F58H1.7	WBGene00010290		F58H1.7
F58H12.1	sjj_F58H12.1	WBGene00002210	kin-29	F58H12.1
F59A3.8	sjj_F59A3.8	WBGene00019081		F59A3.8
F59A3.9	sjj_F59A3.9	WBGene00019082		F59A3.9
F59A6.1	sjj_F59A6.1	WBGene00003822	nsy-1	F59A6.1
F59A6.4	sjj_F59A6.4	WBGene00019086		F59A6.4
F59A6.5	sjj_F59A6.5	WBGene00019087		F59A6.5
F59A7.8	sjj_F59A7.8	WBGene00019095		F59A7.8
F59B1.7	sjj_F59B1.7	WBGene00005932	srx-41	F59B1.7
F59C12.1	sjj_F59C12.1	WBGene00000401	cdh-9	F59C12.1
F59E11.10	sjj_F59E11.10	WBGene00019115		F59E11.10
F59E11.11	sjj_F59E11.11	WBGene00019116		F59E11.11
F59E11.12	sjj_F59E11.12	WBGene00019117		F59E11.12
F59E11.8	sjj_F59E11.8	WBGene00019114		F59E11.8
F59E12.1	sjj_F59E12.1	WBGene00019118		F59E12.1
F59E12.2	sjj_F59E12.2	WBGene00006988	zyg-1	F59E12.2
F59E12.3	sjj_F59E12.3	WBGene00019119		F59E12.3
F59F3.1	sjj_F59F3.1	WBGene00006896	ver-3	F59F3.1
F59F3.5	sjj_F59F3.5	WBGene00006897	ver-4	F59F3.5
F59F5.3	sjj_F59F5.3	WBGene00010342		F59F5.3
F59G1.5	sjj_F59G1.5	WBGene00004214	ptp-2	F59G1.5
H01A20.1	sjj_H01A20.1	WBGene00003602	nhr-3	H01A20.1
H01G02.2	sjj_H01G02.2	WBGene00010349		H01G02.2
H02I12.4	sjj_H02I12.4	WBGene00001108	dsl-6	H02I12.4
H02I12.6	sjj_H02I12.6	WBGene00001940	his-66	H02I12.6
H02I12.7	sjj_H02I12.7	WBGene00001939	his-65	H02I12.7
H05L14.1	sjj_H05L14.1	WBGene00010366		H05L14.1
H05O09.1	sjj_H05O09.1	WBGene00006436	tag-58	W06H8.8
H06H21.9	sjj_H06H21.9	WBGene00019165		H06H21.9
H06I04.d	sjj_H06I04.d	WBGene00019169		H06I04.5
H06I04.e	sjj_H06I04.e	WBGene00019169		H06I04.5
H06O01.2	sjj_H06O01.2	WBGene00010369		H06O01.2
H06O01.4	sjj_H06O01.4	WBGene00010371		H06O01.4
H08M01.2	sjj_H08M01.2	WBGene00010374		H08M01.2
H10E21.3	sjj_H10E21.3	WBGene00003670	nhr-80	H10E21.3
H12C20.3	sjj_H12C20.3	WBGene00003658	nhr-68	H12C20.3
H14A12.4	sjj_H14A12.4	WBGene00003376	mls-1	H14A12.4
H14A12.6	sjj_H14A12.6	WBGene00003497	mup-4	K07D8.1
H19M22.1	sjj_H19M22.1	WBGene00002915	let-805	H19M22.2
H19M22.2	sjj_H19M22.2	WBGene00002915	let-805	H19M22.2
H20J04.f	sjj_H20J04.f	WBGene00019217		H20J04.2
H21P03.1	sjj_H21P03.1	WBGene00003148	mbf-1	H21P03.1
H22D14.1	sjj_H22D14.1	WBGene00010410		H22D14.1
H25K10.1	sjj_H25K10.1	WBGene00010411		H25K10.1
H25P06.2a	sjj_H25P06.2a	WBGene00000410	cdk-9	H25P06.2
H27C11.1	sjj_H27C11.1	WBGene00003687	nhr-97	H27C11.1
H28G03.6	sjj_H28G03.6	WBGene00003477	mtm-5	H28G03.6
H30A04.1	sjj_H30A04.1	WBGene00001148	eat-20	H30A04.1
H37N21.1	sjj_H37N21.1	WBGene00010427		H37N21.1
H39E23.1	sjj_H39E23.1	WBGene00003916	par-1	H39E23.1
K01A6.1	sjj_K01A6.1	WBGene00010444		K01A6.2
K01A6.2	sjj_K01A6.2	WBGene00010444		K01A6.2
K01G5.2	sjj_K01G5.2	WBGene00001996	hpl-2	K01G5.2
K01G5.4	sjj_K01G5.4	WBGene00004302	ran-1	K01G5.4
K01H12.3	sjj_K01H12.3	WBGene00003629	nhr-38	K01H12.3
K02A4.2	sjj_K02A4.2	WBGene00001681	gpc-1	K02A4.2
K02B12.1	sjj_K02B12.1	WBGene00000431	ceh-6	K02B12.1
K02B12.3	sjj_K02B12.3	WBGene00010496		K02B12.3
K02B12.7	sjj_K02B12.7	WBGene00010500		K02B12.7
K02B9.4	sjj_K02B9.4	WBGene00001251	elt-3	K02B9.4
K02E10.7	sjj_K02E10.7	WBGene00019321		K02E10.7
K02E2.2	sjj_K02E2.2	WBGene00001700	grd-11	K02E2.2
K02F3.4	sjj_K02F3.4	WBGene00019327		K02F3.4
K03A1.1	sjj_K03A1.1	WBGene00001914	his-40	K03A1.1
K03A1.6	sjj_K03A1.6	WBGene00001912	his-38	K03A1.6
K03A11.3	sjj_K03A11.3	WBGene00000450	ceh-28	K03A11.3
K03D10.1	sjj_K03D10.1	WBGene00002181	kal-1	K03D10.1
K03D10.3	sjj_K03D10.3	WBGene00010537		K03D10.3
K03D3.10	sjj_K03D3.10	WBGene00004287	rac-2	K03D3.10
K03D3.7	sjj_K03D3.7	WBGene00004287	rac-2	K03D3.10
K03D3.9	sjj_K03D3.9	WBGene00004287	rac-2	K03D3.10
K03E5.1	sjj_K03E5.1	WBGene00019360		K03E5.1
K03E5.3	sjj_K03E5.3	WBGene00019362		K03E5.3
K03F8.2	sjj_K03F8.2	WBGene00000044	acr-5	K03F8.2
K04B12.1	sjj_K04B12.1	WBGene00004048	plx-2	K04B12.1
K04C1.5	sjj_K04C1.5	WBGene00010555		K04C1.5
K04D7.4	sjj_K04D7.4	WBGene00010558		K04D7.4
K04G11.2	sjj_K04G11.2	WBGene00004764	sel-7	K04G11.2
K04G11.6	sjj_K04G11.6	WBGene00004764	sel-7	K04G11.2
K04G2.8	sjj_K04G2.8	WBGene00000156	apr-1	K04G2.8
K05C4.11	sjj_K05C4.11	WBGene00010587		K05C4.11
K05C4.6	sjj_K05C4.6	WBGene00001979	hmp-2	K05C4.6
K06A1.4	sjj_K06A1.4	WBGene00003621	nhr-22	K06A1.4
K06A1.6	sjj_K06A1.6	WBGene00019428		K06A1.6
K06A5.1	sjj_K06A5.1	WBGene00019429		K06A5.1
K06B4.1	sjj_K06B4.1	WBGene00003641	nhr-51	K06B4.1
K06B4.10	sjj_K06B4.10	WBGene00010604		K06B4.10
K06B4.5	sjj_K06B4.5	WBGene00010600		K06B4.5
K06B4.6	sjj_K06B4.6	WBGene00010601		K06B4.6
K06B4.7	sjj_K06B4.7	WBGene00010602		K06B4.7
K06B4.8	sjj_K06B4.8	WBGene00010603		K06B4.8
K06H7.1	sjj_K06H7.1	WBGene00004042	plk-1	C14B9.4
K06H7.8	sjj_K06H7.8	WBGene00019459		K06H7.8
K07A1.11	sjj_K07A1.11	WBGene00004312	rba-1	K07A1.11
K07A1.12	sjj_K07A1.12	WBGene00003036	lin-53	K07A1.12
K07A1.12	sjj_K07A1.12	WBGene00003036	lin-53	K07A1.12
K07A12.2	sjj_K07A12.2	WBGene00010621		K07A12.2
K07A3.a	sjj_K07A3.a	WBGene00004226	ptr-12	K07A3.2
K07A9.2	sjj_K07A9.2	WBGene00000553	cmk-1	K07A9.2
K07C10.1	sjj_K07C10.1	WBGene00004227	ptr-13	K07C10.1
K07C11.2	sjj_K07C11.2	WBGene00000098	air-1	K07C11.2
K07D8.1	sjj_K07D8.1	WBGene00003497	mup-4	K07D8.1
K07E12.1	sjj_K07E12.1	WBGene00019500		K07E12.1
K07F5.4	sjj_K07F5.4	WBGene00002206	kin-24	K07F5.4
K07F5.8	sjj_K07F5.8	WBGene00010636		K07F5.8
K08A2.a	sjj_K08A2.a	WBGene00003678	nhr-88	K08A2.5
K08A2.b	sjj_K08A2.b	WBGene00003678	nhr-88	K08A2.5
K08A2.d	sjj_K08A2.d	WBGene00003678	nhr-88	K08A2.5
K08A8.1	sjj_K08A8.1	WBGene00003185	mek-1	K08A8.1
K08A8.2	sjj_K08A8.2	WBGene00004949	sox-2	K08A8.2
K08B12.5	sjj_K08B12.5	WBGene00006437	tag-59	K08B12.5
K08B4.1	sjj_K08B4.1	WBGene00002245	lag-1	K08B4.1
K08C7.3	sjj_K08C7.3	WBGene00001328	epi-1	K08C7.3
K08E3.3	sjj_K08E3.3	WBGene00010663		K08E3.3
K08E3.6	sjj_K08E3.6	WBGene00000875	cyk-4	K08E3.6
K08E5.3	sjj_K08E5.3	WBGene00003482	mua-3	K08E5.3
K08E7.3	sjj_K08E7.3	WBGene00002368	let-99	K08E7.3
K08F11.5	sjj_K08F11.5	WBGene00019544		K08F11.5
K08F8.1	sjj_K08F8.1	WBGene00010681		K08F8.1
K08F8.2	sjj_K08F8.2	WBGene00000220	atf-2	K08F8.2
K08F8.6	sjj_K08F8.6	WBGene00002295	let-19	K08F8.6
K08H2.5	sjj_K08H2.5	WBGene00010692		K08H2.5
K08H2.6	sjj_K08H2.6	WBGene00001995	hpl-1	K08H2.6
K09A11.5	sjj_K09A11.5	WBGene00010708		K09A11.5
K09A9.1	sjj_K09A9.1	WBGene00010700		K09A9.1
K09B11.1	sjj_K09B11.1	WBGene00004029	pik-1	K09B11.1
K09B11.5	sjj_K09B11.5	WBGene00010712		K09B11.5
K09E4.1	sjj_K09E4.1	WBGene00012230		W03H9.4
K09F5.5	sjj_K09F5.5	WBGene00019584		K09F5.5
K09F6.3	sjj_K09F6.3	WBGene00019586		K09F6.3
K09H11.1	sjj_K09H11.1	WBGene00019599		K09H11.1
K09H11.3	sjj_K09H11.3	WBGene00019600		K09H11.3
K10C3.1	sjj_K10C3.1	WBGene00003652	nhr-62	Y67A6A.2
K10C3.3	sjj_K10C3.3	WBGene00006978	zig-1	K10C3.3
K10C3.6	sjj_K10C3.6	WBGene00003639	nhr-49	K10C3.6
K10D3.1	sjj_K10D3.1	WBGene00001614	glr-3	K10D3.1
K10D3.5	sjj_K10D3.5	WBGene00010427		H37N21.1
K10F12.3	sjj_K10F12.3	WBGene00004045	pll-1	K10F12.3
K10G6.1	sjj_K10G6.1	WBGene00003017	lin-31	K10G6.1
K11C4.1	sjj_K11C4.1	WBGene00019642		K11C4.1
K11E4.2	sjj_K11E4.2	WBGene00010774		K11E4.2
K11E4.5	sjj_K11E4.5	WBGene00003661	nhr-71	K11E4.5
K11E8.1	sjj_K11E8.1	WBGene00006779	unc-43	K11E8.1
K11H12.9	sjj_K11H12.9	WBGene00019665		K11H12.9
K12B6.8	sjj_K12B6.8	WBGene00019672		K12B6.8
K12C11.4	sjj_K12C11.4	WBGene00006469	tag-119	K12C11.4
K12H4.1	sjj_K12H4.1	WBGene00000448	ceh-26	K12H4.1
K12H6.1	sjj_K12H6.1	WBGene00003709	nhr-119	K12H6.1
M01B12.5	sjj_M01B12.5	WBGene00019698		M01B12.5
M01B2.1	sjj_M01B2.1	WBGene00002211	kin-30	M01B2.1
M01D7.7	sjj_M01D7.7	WBGene00001196	egl-30	M01D7.7
M01E11.7	sjj_M01E11.7	WBGene00006508	tag-163	M01E11.7
M01E5.6	sjj_M01E5.6	WBGene00010808		M01E5.6
M02A10.3	sjj_M02A10.3	WBGene00004829	sli-1	M02A10.3
M02D8.1	sjj_M02D8.1	WBGene00019727		M02D8.1
M03A1.1	sjj_M03A1.1	WBGene00006868	vab-1	M03A1.1
M03C11.1	sjj_M03C11.1	WBGene00010838		M03C11.1
M03C11.4	sjj_M03C11.4	WBGene00010841		M03C11.4
M03C11.8	sjj_M03C11.8	WBGene00010845		M03C11.8
M04C7.1	sjj_M04C7.1	WBGene00001677	gpa-15	M04C7.1
M04C9.5	sjj_M04C9.5	WBGene00010860		M04C9.5
M04D8.1	sjj_M04D8.1	WBGene00002104	ins-21	M04D8.1
M04D8.2	sjj_M04D8.2	WBGene00002105	ins-22	M04D8.2
M04D8.3	sjj_M04D8.3	WBGene00002106	ins-23	M04D8.3
M04G12.3	sjj_M04G12.3	WBGene00001554	gcy-34	M04G12.3
M04G7.2	sjj_M04G7.2	WBGene00019773		M04G7.2
M05B5.1	sjj_M05B5.1	WBGene00010869		M05B5.1
M05B5.5	sjj_M05B5.5	WBGene00001949	hlh-2	M05B5.5
M110.5	sjj_M110.5	WBGene00000894	dab-1	M110.5
M117.2	sjj_M117.2	WBGene00003920	par-5	M117.2
M117.3	sjj_M117.3	WBGene00010919		M117.3
M142.4	sjj_M142.4	WBGene00006873	vab-7	M142.4
M163.3	sjj_M163.3	WBGene00001898	his-24	M163.3
M176.6	sjj_M176.6	WBGene00002199	kin-15	M176.6
M176.9	sjj_M176.9	WBGene00014813		M176.9
M28.7	sjj_M28.7	WBGene00010898	nphp-1	M28.7
M7.7	sjj_M7.7	WBGene00010883		M7.7
M79.1	sjj_M79.1	WBGene00000018	abl-1	M79.1
M88.4	sjj_M88.4	WBGene00010907		M88.4
new clone		WBGene00023498	lin-15A	ZK678.1
new clone		WBGene00003030	lin-45	Y73B6A.5
PAR2.3	sjj_PAR2.3	WBGene00019801	aak-1	PAR2.3
R01E6.1	sjj_R01E6.1	WBGene00003848	odr-1	R01E6.1
R01H10.1	sjj_R01H10.1	WBGene00001002	div-1	R01H10.1
R01H10.8	sjj_R01H10.8	WBGene00000564	cnk-1	R01H10.8
R01H2.3	sjj_R01H2.3	WBGene00019811		R01H2.3
R01H2.6	sjj_R01H2.6	WBGene00006713	ubc-18	R01H2.6
R02C2.1	sjj_R02C2.1	WBGene00019814		R02C2.1
R02C2.2	sjj_R02C2.2	WBGene00019815		R02C2.2
R02C2.4	sjj_R02C2.4	WBGene00019816		R02C2.4
R02D1.1	sjj_R02D1.1	WBGene00003715	nhr-125	R02D1.1
R02F11.4	sjj_R02F11.4	WBGene00019842		R02F11.4
R02F2.3	sjj_R02F2.3	WBGene00019832		R02F2.2
R03D7.5	sjj_R03D7.5	WBGene00010991		R03D7.5
R03E1.3	sjj_R03E1.3	WBGene00010994		R03E1.3
R03E9.1	sjj_R03E9.1	WBGene00003163	mdl-1	R03E9.1
R03G5.2	sjj_R03G5.2	WBGene00004758	sek-1	R03G5.2
R04A9.5	sjj_R04A9.5	WBGene00044281		R04A9.7
R04B5.3	sjj_R04B5.3	WBGene00011002		R04B5.3
R04B5.9	sjj_R04B5.9	WBGene00011006		R04B5.9
R05G6.10	sjj_R05G6.10	WBGene00019902		R05G6.10
R05G6.8	sjj_R05G6.8	WBGene00004039	plc-4	R05G6.8
R05H10.6	sjj_R05H10.6	WBGene00000399	cdh-7	R05H10.6
R05H5.4	sjj_R05H5.4	WBGene00011039		R05H5.4
R06A10.2	sjj_R06A10.2	WBGene00001745	gsa-1	R06A10.2
R06B10.1	sjj_R06B10.1	WBGene00019912		R06B10.1
R06B10.2	sjj_R06B10.2	WBGene00019913		R06B10.2
R06C1.1	sjj_R06C1.1	WBGene00001836	hda-3	R06C1.1
R06C7.8	sjj_R06C7.8	WBGene00000275	bub-1	R06C7.8
R06F6.1	sjj_R06F6.1	WBGene00000411	cdl-1	R06F6.1
R06F6.6	sjj_R06F6.6	WBGene00011069		R06F6.6
R07A4.4	sjj_R07A4.4	WBGene00011075		R07A4.4
R07B1.1	sjj_R07B1.1	WBGene00006881	vab-15	R07B1.1
R07B1.3	sjj_R07B1.3	WBGene00011076		R07B1.3
R07B1.8	sjj_R07B1.8	WBGene00001608	glo-1	R07B1.8
R07B5.8	sjj_R07B5.8	WBGene00011086		R07B5.9
R07B7.13	sjj_R07B7.13	WBGene00011097		R07B7.13
R07B7.14	sjj_R07B7.14	WBGene00011098		R07B7.14
R07B7.15	sjj_R07B7.15	WBGene00011099		R07B7.15
R07B7.16	sjj_R07B7.16	WBGene00011100		R07B7.16
R07E4.6	sjj_R07E4.6	WBGene00002190	kin-2	R07E4.6
R07E5.10	sjj_R07E5.10	WBGene00011116		R07E5.10
R07E5.3	sjj_R07E5.3	WBGene00011111		R07E5.3
R07G3.1	sjj_R07G3.1	WBGene00000390	cdc-42	R07G3.1
R07G3.4	sjj_R07G3.4			
R07H5.10	sjj_R07H5.10	WBGene00011130		R07H5.10
R08B4.1	sjj_R08B4.1	WBGene00001690	grd-1	R08B4.1
R08C7.3	sjj_R08C7.3	WBGene00019947		R08C7.3
R08C7.8	sjj_R08C7.8	WBGene00019951		R08C7.8
R08H2.9	sjj_R08H2.9	WBGene00011150		R08H2.9
R09D1.12	sjj_R09D1.12	WBGene00011168		R09D1.12
R09E10.2	sjj_R09E10.2	WBGene00011178		R09E10.9
R09G11.2	sjj_R09G11.2	WBGene00003600	nhr-1	R09G11.2
R107.4	sjj_R107.4	WBGene00011299		R107.4
R107.8	sjj_R107.8	WBGene00003001	lin-12	R107.8
R10D12.10	sjj_R10D12.10	WBGene00011191		R10D12.10
R10D12.2	sjj_R10D12.2	WBGene00001062	dpr-1	R10D12.2
R10E11.1	sjj_R10E11.1	WBGene00000366	cbp-1	R10E11.1
R10E12.1	sjj_R10E12.1	WBGene00007010	alx-1	R10E12.1
R10F2.1	sjj_R10F2.1	WBGene00019994		R10F2.1
R10H10.5	sjj_R10H10.5	WBGene00001669	gpa-7	R10H10.5
R10H10.7	sjj_R10H10.7	WBGene00011225		R10H10.7
R11E3.1	sjj_R11E3.1	WBGene00020003		R11E3.1
R11E3.4	sjj_R11E3.4	WBGene00020006		R11E3.4
R11E3.5	sjj_R11E3.5	WBGene00003694	nhr-104	R11E3.5
R11G1.1	sjj_R11G1.1	WBGene00020010		R11G1.1
R11G1.4	sjj_R11G1.4	WBGene00020012		R11G1.6
R11G11.1	sjj_R11G11.1	WBGene00003722	nhr-132	R11G11.1
R11G11.12	sjj_R11G11.12	WBGene00020015		R11G11.12
R11G11.2	sjj_R11G11.2	WBGene00003648	nhr-58	R11G11.2
R12B2.1	sjj_R12B2.1	WBGene00004858	sma-4	R12B2.1
R12G8.1	sjj_R12G8.1	WBGene00011254		R12G8.1
R134.1	sjj_R134.1	WBGene00001530	gcy-3	R134.1
R134.2	sjj_R134.2	WBGene00001529	gcy-2	R134.2
R13A5.5	sjj_R13A5.5	WBGene00000437	ceh-13	R13A5.5
R13D11.8	sjj_R13D11.8	WBGene00020062		R13D11.8
R13F6.3	sjj_R13F6.3	WBGene00005712	srv-1	R13F6.3
R13F6.4	sjj_R13F6.4	WBGene00006498	tag-152	R13F6.4
R13F6.6	sjj_R13F6.6	WBGene00006971	zak-1	R13F6.6
R13F6.7	sjj_R13F6.7	WBGene00006971	zak-1	R13F6.6
R13F6.9	sjj_R13F6.9	WBGene00004857	sma-3	R13F6.9
R13H8.1	sjj_R13H8.1	WBGene00000912	daf-16	R13H8.1
R13H8.2	sjj_R13H8.2	WBGene00000912	daf-16	R13H8.1
R151.4	sjj_R151.4	WBGene00020108		R151.4
R155.3	sjj_R155.3	WBGene00020117		R155.3
R160.7	sjj_R160.7	WBGene00003084	lst-2	R160.7
R166.5	sjj_R166.5	WBGene00011304		R166.5
R186.3	sjj_R186.3	WBGene00011309		R186.8
R53.3	sjj_R53.3	WBGene00001207	egl-43	R53.3
R74.3	sjj_R74.3	WBGene00006959	xbp-1	R74.3
R90.1	sjj_R90.1	WBGene00011283		R90.1
T01B10.4	sjj_T01B10.4	WBGene00003613	nhr-14	T01B10.4
T01C8.1	sjj_T01C8.1	WBGene00020142	aak-2	T01C8.1
T01D3.2	sjj_T01D3.2	WBGene00011327		T01D3.2
T01D3.6	sjj_T01D3.6	WBGene00011330		T01D3.6
T01E8.2	sjj_T01E8.2	WBGene00004334	ref-1	T01E8.2
T01E8.3	sjj_T01E8.3	WBGene00004038	plc-3	T01E8.3
T01G5.1	sjj_T01G5.1	WBGene00011339		T01G5.1
T01G6.3	sjj_T01G6.3	WBGene00006233	str-196	T01G6.3
T01G6.4	sjj_T01G6.4	WBGene00003696	nhr-106	T01G6.4
T01G6.6	sjj_T01G6.6	WBGene00020153		T01G6.6
T01G6.7	sjj_T01G6.7	WBGene00003645	nhr-55	T01G6.7
T01G6.8	sjj_T01G6.8	WBGene00003720	nhr-130	T01G6.8
T01G9.6	sjj_T01G9.6	WBGene00002196	kin-10	T01G9.6
T01H10.4	sjj_T01H10.4	WBGene00011357		T01H10.4
T01H8.1	sjj_T01H8.1	WBGene00011352		T01H8.1
T02C5.1	sjj_T02C5.1	WBGene00020158		T02C5.1
T02C5.3	sjj_T02C5.3	WBGene00020160	igcm-3	T02C5.3
T03D8.1	sjj_T03D8.1	WBGene00003830	num-1	T03D8.1
T03D8.5	sjj_T03D8.5	WBGene00001547	gcy-22	T03D8.5
T03E6.3	sjj_T03E6.3	WBGene00011396		T03E6.3
T03F1.5	sjj_T03F1.5	WBGene00020187	gsp-4	T03F1.5
T03F6.5	sjj_T03F6.5	WBGene00003047	lis-1	T03F6.5
T03G11.8	sjj_T03G11.8	WBGene00006983	zig-6	T03G11.8
T04B2.2	sjj_T04B2.2	WBGene00001487	frk-1	T04B2.2
T04C10.1	sjj_T04C10.1	WBGene00003149	mbk-1	T04C10.1
T04C10.4	sjj_T04C10.4	WBGene00000221	atf-5	T04C10.4
T04C9.1	sjj_T04C9.1	WBGene00020209		T04C9.1
T04D3.3	sjj_T04D3.3	WBGene00011433	pde-1	T04D3.3
T04D3.4	sjj_T04D3.4	WBGene00001555	gcy-35	T04D3.4
T04F3.3	sjj_T04F3.3	WBGene00011438		T04F3.3
T04G9.1	sjj_T04G9.1	WBGene00020214		T04G9.1
T04H1.6	sjj_T04H1.6	WBGene00003075	lrx-1	T04H1.6
T05A10.1	sjj_T05A10.1	WBGene00004862	sma-9	T05A10.1
T05A12.4	sjj_T05A12.4	WBGene00020235		T05A12.4
T05A7.4	sjj_T05A7.4	WBGene00001976	hmg-11	T05A7.4
T05A7.6	sjj_T05A7.6	WBGene00020223		T05A7.6
T05B4.2	sjj_T05B4.2	WBGene00003647	nhr-57	T05B4.2
T05C12.1	sjj_T05C12.1	WBGene00011466		T05C12.1
T05C12.10	sjj_T05C12.10	WBGene00004264	qua-1	T05C12.10
T05C12.6	sjj_T05C12.6	WBGene00003241	mig-5	T05C12.6
T05E8.2	sjj_T05E8.2			
T05G5.2	sjj_T05G5.2	WBGene00001951	hlh-4	T05G5.2
T05G5.3	sjj_T05G5.3	WBGene00000405	cdk-1	T05G5.3
T06C10.3	sjj_T06C10.3	WBGene00020289		T06C10.3
T06C10.4	sjj_T06C10.4	WBGene00001453	flp-10	T06C10.4
T06C10.6	sjj_T06C10.6	WBGene00002208	kin-26	T06C10.6
T06C12.13	sjj_T06C12.13	WBGene00011520		T06C12.13
T06C12.7	sjj_T06C12.7	WBGene00003674	nhr-84	T06C12.7
T07A9.3	sjj_T07A9.3	WBGene00002187	kgb-1	T07A9.3
T07A9.6	sjj_T07A9.6	WBGene00000913	daf-18	T07A9.6
T07A9.7	sjj_T07A9.7	WBGene00001666	gpa-4	T07A9.7
T07C4.2	sjj_T07C4.2	WBGene00006545	tbx-8	T07C4.2
T07C4.6	sjj_T07C4.6	WBGene00006546	tbx-9	T07C4.6
T07C5.2	sjj_T07C5.2	WBGene00011565		T07C5.2
T07C5.3	sjj_T07C5.3	WBGene00011566		T07C5.3
T07C5.4	sjj_T07C5.4	WBGene00011567		T07C5.4
T07C5.5	sjj_T07C5.5	WBGene00011568		T07C5.5
T07D1.1	sjj_T07D1.1	WBGene00001551	gcy-31	T07D1.1
T07D4.2	sjj_T07D4.2	WBGene00011579		T07D4.2
T07F12.4	sjj_T07F12.4	WBGene00020324		T07F12.4
T07F8.4	sjj_T07F8.4	WBGene00020320		T07F8.4
T07H6.2	sjj_T07H6.2	WBGene00003394	mom-1	T07H6.2
T07H8.4	sjj_T07H8.4	WBGene00003165	mec-1	T07H8.4
T07H8.6	sjj_T07H8.6	WBGene00004229	ptr-15	T07H8.6
T08A9.3	sjj_T08A9.3	WBGene00004912	sng-1	T08A9.3
T08D10.1	sjj_T08D10.1	WBGene00011614		T08D10.1
T08D2.7	sjj_T08D2.7	WBGene00011612		T08D2.7
T08G11.2	sjj_T08G11.2	WBGene00001198	egl-32	T08G11.2
T08G5.2	sjj_T08G5.2	WBGene00011623		T08G5.2
T08G5.5	sjj_T08G5.5	WBGene00011625		T08G5.5
T08H4.1	sjj_T08H4.1	WBGene00006476	tag-127	T08H4.1
T09A12.4	sjj_T09A12.4	WBGene00003656	nhr-66	T09A12.4
T09A5.6	sjj_T09A5.6	WBGene00007014	mdt-10	T09A5.6
T09A5.8	sjj_T09A5.8	WBGene00011636		T09A5.8
T09A5.9	sjj_T09A5.9	WBGene00011637		T09A5.9
T09B4.7	sjj_T09B4.7	WBGene00020381		T09B4.7
T09D3.4	sjj_T09D3.4	WBGene00020385		T09D3.4
T09E11.2	sjj_T09E11.2	WBGene00011651		T09E11.2
T10B11.2	sjj_T10B11.2	WBGene00020398		T10B11.2
T10C6.11	sjj_T10C6.11	WBGene00001878	his-4	T10C6.11
T10C6.12	sjj_T10C6.12	WBGene00001877	his-3	T10C6.12
T10C6.13	sjj_T10C6.13	WBGene00001876	his-2	T10C6.13
T10C6.14	sjj_T10C6.14	WBGene00001875	his-1	T10C6.14
T10H9.2	sjj_T10H9.2	WBGene00004740	scd-2	T10H9.2
T11A5.1	sjj_T11A5.1	WBGene00011700		T11A5.1
T11B7.4	sjj_T11B7.4	WBGene00001132	eat-1	T11B7.4
T11B7.5	sjj_T11B7.5	WBGene00011708		T11B7.5
T11F8.4	sjj_T11F8.4	WBGene00020435		T11F8.4
T12A2.10	sjj_T12A2.10	WBGene00005167	srg-9	T12A2.10
T12A2.11	sjj_T12A2.11	WBGene00005163	srg-5	T12A2.11
T12A2.12	sjj_T12A2.12	WBGene00005162	srg-4	T12A2.12
T12A2.13	sjj_T12A2.13	WBGene00005164	srg-6	T12A2.13
T12A7.2	sjj_T12A7.2	WBGene00011723		T12A7.2
T12D8.1	sjj_T12D8.1	WBGene00011729		T12D8.1
T12E12.2	sjj_T12E12.2	WBGene00020463		T12E12.2
T12F5.4	sjj_T12F5.4	WBGene00003040	lin-59	T12F5.4
T13C5.4	sjj_T13C5.4	WBGene00020485		T13C5.4
T13F2.8	sjj_T13F2.8	WBGene00000301	cav-1	T13F2.8
T13F3.2	sjj_T13F3.2	WBGene00011750		T13F3.2
T13F3.3	sjj_T13F3.3	WBGene00003717	nhr-127	T13F3.3
T13H10.1	sjj_T13H10.1	WBGene00002193	kin-5	T13H10.1
T14E8.1	sjj_T14E8.1	WBGene00020504		T14E8.1
T14E8.2	sjj_T14E8.2	WBGene00020505		T14E8.2
T14F9.4	sjj_T14F9.4	WBGene00003968	peb-1	T14F9.4
T14F9.5	sjj_T14F9.5	WBGene00003018	lin-32	T14F9.5
T14G10.2	sjj_T14G10.2	WBGene00004254	pxf-1	T14G10.2
T14G12.4	sjj_T14G12.4	WBGene00001434	fkh-2	T14G12.4
T14G8.1	sjj_T14G8.1	WBGene00000482	chd-3	T14G8.1
T15B12.2	sjj_T15B12.2	WBGene00020531		T15B12.2
T15D6.6	sjj_T15D6.6	WBGene00003667	nhr-77	T15D6.6
T15H9.3	sjj_T15H9.3	WBGene00001952	hlh-6	T15H9.3
T15H9.4	sjj_T15H9.4	WBGene00011789		T15H9.4
T16G12.7	sjj_T16G12.7	WBGene00011808		T16G12.7
T17A3.1	sjj_T17A3.1	WBGene00006894	ver-1	T17A3.1
T17A3.8	sjj_T17A3.8	WBGene00006895	ver-2	T17A3.8
T17E9.1	sjj_T17E9.1	WBGene00002201	kin-18	T17E9.1
T18D3.2	sjj_T18D3.2	WBGene00003854	odr-7	T18D3.2
T19A5.2	sjj_T19A5.2	WBGene00001526	gck-1	T19A5.2
T19A5.4	sjj_T19A5.4	WBGene00003634	nhr-44	T19A5.4
T19A5.5	sjj_T19A5.5	WBGene00020555		T19A5.5
T19B10.11	sjj_T19B10.11	WBGene00003509	mxl-1	T19B10.11
T19B10.5	sjj_T19B10.5	WBGene00011833		T19B10.5
T19B4.6	sjj_T19B4.6	WBGene00006776	unc-40	T19B4.7
T19B4.7	sjj_T19B4.7	WBGene00006776	unc-40	T19B4.7
T19C3.8	sjj_T19C3.8	WBGene00001412	fem-2	T19C3.8
T19C4.6	sjj_T19C4.6	WBGene00001663	gpa-1	T19C4.6
T19D12.5	sjj_T19D12.5	WBGene00020580		T19D12.5
T19D2.2	sjj_T19D2.2	WBGene00004184	prl-1	T19D2.2
T19E10.1	sjj_T19E10.1	WBGene00011845		T19E10.1
T19E7.2	sjj_T19E7.2	WBGene00004804	skn-1	T19E7.2
T19H12.8	sjj_T19H12.8	WBGene00020591		T19H12.8
T20B12.6	sjj_T20B12.6	WBGene00003378	mml-1	T20B12.6
T20B3.3	sjj_T20B3.3	WBGene00005425	srh-215	T20B3.3
T20B6.1	sjj_T20B6.1	WBGene00020597		T20B6.1
T20F10.1	sjj_T20F10.1	WBGene00011863		T20F10.1
T20F7.6	sjj_T20F7.6	WBGene00020633		T20F7.6
T20G5.5	sjj_T20G5.5	WBGene00004255	pxf-2	T20G5.5
T21B10.5	sjj_T21B10.5	WBGene00011887		T21B10.5
T21C9.1	sjj_T21C9.1	WBGene00011890		T21C9.1
T21E3.1	sjj_T21E3.1	WBGene00020652		T21E3.1
T21E3.3	sjj_T21E3.3	WBGene00003072	lrp-2	T21E3.3
T21G5.1	sjj_T21G5.1	WBGene00020659		T21G5.1
T21G5.4	sjj_T21G5.4	WBGene00020661		T21G5.4
T21H3.2	sjj_T21H3.2	WBGene00004230	ptr-16	T21H3.2
T22A3.8	sjj_T22A3.8	WBGene00002248	lam-3	T22A3.8
T22B11.3	sjj_T22B11.3	WBGene00020677		T22B11.3
T22B7.1	sjj_T22B7.1	WBGene00001182	egl-13	T22B7.1
T22C1.8	sjj_T22C1.8	WBGene00011918		T22C1.8
T22D1.7	sjj_T22D1.7	WBGene00020235		T05A12.4
T22E5.3	sjj_T22E5.3	WBGene00020691		T22E5.3
T22H2.6	sjj_T22H2.6	WBGene00011936		T22H2.6
T22H6.6	sjj_T22H6.6	WBGene00001560	gei-3	T22H6.6
T23B12.1	sjj_T23B12.1	WBGene00020716		T23B12.1
T23C6.5	sjj_T23C6.5	WBGene00020727		T23C6.5
T23D8.1	sjj_T23D8.1	WBGene00003397	mom-5	T23D8.1
T23D8.5	sjj_T23D8.5	WBGene00001941	his-67	T23D8.5
T23D8.6	sjj_T23D8.6	WBGene00001942	his-68	T23D8.6
T23D8.8	sjj_T23D8.8	WBGene00000476	cfi-1	T23D8.8
T23F11.1	sjj_T23F11.1	WBGene00011953		T23F11.1
T23G11.5	sjj_T23G11.5	WBGene00011970		T23G11.5
T23G11.9	sjj_T23G11.9	WBGene00011970		T23G11.5
T23G5.3	sjj_T23G5.3	WBGene00011963		T23G5.3
T23G5.6	sjj_T23G5.6	WBGene00011964		T23G5.6
T23G7.1	sjj_T23G7.1	WBGene00001061	dpl-1	T23G7.1
T23G7.2	sjj_T23G7.2	WBGene00011965		T23G7.2
T23G7.5	sjj_T23G7.5	WBGene00011967		T23G7.5
T23H4.2	sjj_T23H4.2	WBGene00003659	nhr-69	T23H4.2
T24A11.1	sjj_T24A11.1	WBGene00003476	mtm-3	T24A11.1
T24A6.11	sjj_T24A6.11	WBGene00020750		T24A6.11
T24A6.8	sjj_T24A6.8	WBGene00020748		T24A6.8
T24A6.9	sjj_T24A6.9	WBGene00003683	nhr-93	T24A6.9
T24B8.6	sjj_T24B8.6	WBGene00001950	hlh-3	T24B8.6
T24D3.1	sjj_T24D3.1	WBGene00003180	med-1	T24D3.1
T24D5.4	sjj_T24D5.4	WBGene00011992		T24D5.4
T24F1.3	sjj_T24F1.3	WBGene00011995		T24F1.3
T24G10.2	sjj_T24G10.2	WBGene00020779		T24G10.2
T24H10.2	sjj_T24H10.2	WBGene00012005		T24H10.7
T25B9.10	sjj_T25B9.10	WBGene00012016		T25B9.10
T25B9.4	sjj_T25B9.4	WBGene00012010		T25B9.4
T25B9.5	sjj_T25B9.5	WBGene00012011		T25B9.5
T25E12.4	sjj_T25E12.4	WBGene00012019		T25E12.4
T25F10.2	sjj_T25F10.2	WBGene00000936	dbl-1	T25F10.2
T26A5.7	sjj_T26A5.7	WBGene00004781	set-1	T26A5.7
T26A5.8	sjj_T26A5.8	WBGene00020823		T26A5.8
T26C11.1	sjj_T26C11.1	WBGene00006560	tbx-41	T26C11.1
T26C11.5	sjj_T26C11.5	WBGene00000462	ceh-41	T26C11.5
T26C11.6	sjj_T26C11.6	WBGene00000444	ceh-21	T26C11.6
T26C12.3	sjj_T26C12.3	WBGene00020833		T26C12.3
T26E3.3	sjj_T26E3.3	WBGene00003921	par-6	T26E3.3
T26E4.8	sjj_T26E4.8	WBGene00012050		T26E4.8
T26H2.5	sjj_T26H2.5	WBGene00012067		T26H2.5
T27A1.6	sjj_T27A1.6	WBGene00003106	mab-9	T27A1.6
T27A3.5	sjj_T27A3.5	WBGene00020841		T27A3.5
T27A3.7	sjj_T27A3.7	WBGene00020843		T27A3.7
T27A8.2	sjj_T27A8.2	WBGene00012074		T27A8.2
T27B7.1	sjj_T27B7.1	WBGene00003649	nhr-59	T27B7.1
T27B7.2	sjj_T27B7.2	WBGene00020849		T27B7.2
T27B7.3	sjj_T27B7.3	WBGene00020850		T27B7.3
T27B7.4	sjj_T27B7.4	WBGene00003705	nhr-115	T27B7.4
T27B7.5	sjj_T27B7.5	WBGene00020851		T27B7.5
T27C10.5	sjj_T27C10.5	WBGene00003068	lrk-1	T27C10.6
T27C4.2	sjj_T27C4.2	WBGene00020855		T27C4.2
T27C4.4	sjj_T27C4.4	WBGene00001219	egr-1	T27C4.4
T27E9.3	sjj_T27E9.3	WBGene00000407	cdk-5	T27E9.3
T27F2.1	sjj_T27F2.1	WBGene00004806	skp-1	T27F2.1
T27F2.2	sjj_T27F2.2	WBGene00012100		T27F2.2
T27F2.4	sjj_T27F2.4	WBGene00012101		T27F2.4
T28B8.2	sjj_T28B8.2	WBGene00002101	ins-18	T28B8.2
T28D6.6	sjj_T28D6.6	WBGene00003975	pen-2	T28D6.9
T28D9.5	sjj_T28D9.5	WBGene00019428		K06A1.6
T28F12.2a	sjj_T28F12.2a	WBGene00006796	unc-62	T28F12.2
T28F12.3	sjj_T28F12.3	WBGene00004947	sos-1	T28F12.3
T28F2.5	sjj_T28F2.5	WBGene00000368	ccb-1	T28F2.5
T28F3.6	sjj_T28F3.6	WBGene00012132		T28F3.6
T28F4.3	sjj_T28F4.3	WBGene00012138		T28F4.3
T28H11.4	sjj_T28H11.4	WBGene00003976	pes-1	T28H11.4
VC5.2	sjj_VC5.2	WBGene00020908		VC5.2
VC5.4	sjj_VC5.4	WBGene00007029	mys-1	VC5.4
VC5.5	sjj_VC5.5	WBGene00003725	nhr-135	VC5.5
VF11C1L.1	sjj_VF11C1L.1	WBGene00004089	ppk-3	VF11C1L.1
VF36H2L.1	sjj_VF36H2L.1	WBGene00000147	aph-1	VF36H2L.1
VT23B5.2	sjj_VT23B5.2	WBGene00012154		VT23B5.2
VW02B12L.2	sjj_VW02B12L.2	WBGene00012155		VW02B12L.2
VZC374L.1	sjj_VZC374L.1	WBGene00012162		VZC374L.1
W01B6.1	sjj_W01B6.1	WBGene00000858	cwn-2	W01B6.1
W01B6.2	sjj_W01B6.2	WBGene00012169		W01B6.2
W01B6.5	sjj_W01B6.5	WBGene00012172		W01B6.5
W01B6.6	sjj_W01B6.6	WBGene00012173		W01B6.6
W01C8.2	sjj_W01C8.2	WBGene00001182	egl-13	T22B7.1
W01C8.4	sjj_W01C8.4	WBGene00020920		W01C8.4
W01D2.2	sjj_W01D2.2	WBGene00003651	nhr-61	W01D2.2
W02A11.1	sjj_W02A11.1	WBGene00014853		W02A11.t1
W02A2.4	sjj_W02A2.4	WBGene00012189		W02A2.4
W02B12.12	sjj_W02B12.12	WBGene00012207		W02B12.12
W02B8.2	sjj_W02B8.2	WBGene00012198		W02B8.2
W02C12.1	sjj_W02C12.1	WBGene00020928		W02C12.1
W02C12.3	sjj_W02C12.3	WBGene00020930		W02C12.3
W02D3.9	sjj_W02D3.9	WBGene00006773	unc-37	W02D3.9
W02D9.3	sjj_W02D9.3	WBGene00012209		W02D9.3
W02H5.a	sjj_W02H5.a	WBGene00020962		W02H5.8
W02H5.b	sjj_W02H5.b	WBGene00020961		W02H5.7
W02H5.e	sjj_W02H5.e	WBGene00020961		W02H5.7
W02H5.n	sjj_W02H5.n	WBGene00020962		W02H5.8
W03A3.1	sjj_W03A3.1	WBGene00000435	ceh-10	W03A3.1
W03C9.4	sjj_W03C9.4	WBGene00003015	lin-29	W03C9.4
W03C9.6	sjj_W03C9.6	WBGene00012222		W03C9.6
W03D2.5	sjj_W03D2.5	WBGene00006951	wrt-5	W03D2.5
W03D8.2	sjj_W03D8.2	WBGene00020985		W03D8.2
W03D8.4	sjj_W03D8.4	WBGene00004077	pop-1	W10C8.2
W03F11.2	sjj_W03F11.2	WBGene00001542	gcy-17	W03F11.2
W03F11.4	sjj_W03F11.4	WBGene00021007		W03F11.4
W03F8.2	sjj_W03F8.2	WBGene00020992		W03F8.2
W03G1.6	sjj_W03G1.6	WBGene00021012		W03G1.6
W03G1.7	sjj_W03G1.7	WBGene00000213	asm-3	W03G1.7
W03G9.5	sjj_W03G9.5	WBGene00021016		W03G9.5
W04B5.5	sjj_W04B5.5	WBGene00021022		W04B5.5
W04G5.6	sjj_W04G5.6	WBGene00002205	kin-23	W04G5.6
W05B10.1	sjj_W05B10.1	WBGene00012276		W05B10.1
W05E10.3	sjj_W05E10.3	WBGene00000453	ceh-32	W05E10.3
W06B11.4	sjj_W06B11.4	WBGene00001984	hog-1	W06B11.4
W06F12.1	sjj_W06F12.1	WBGene00003048	lit-1	W06F12.1
W06F12.3	sjj_W06F12.3	WBGene00012307		W06F12.3
W06H8.c	sjj_W06H8.c	WBGene00006436	tag-58	W06H8.8
W07B3.2	sjj_W07B3.2	WBGene00001561	gei-4	W07B3.2
W07E6.2	sjj_W07E6.2	WBGene00021074		W07E6.2
W07G4.3	sjj_W07G4.3	WBGene00012337		W07G4.3
W08D2.1	sjj_W08D2.1	WBGene00001188	egl-20	W08D2.1
W08D2.8	sjj_W08D2.8	WBGene00002204	kin-21	W08D2.8
W08G11.2	sjj_W08G11.2	WBGene00010215		F57G8.6
W08G11.4	sjj_W08G11.4	WBGene00012348		W08G11.4
W09C2.1	sjj_W09C2.1	WBGene00001249	elt-1	W09C2.1
W09C3.1	sjj_W09C3.1	WBGene00021109		W09C3.1
W09C3.6	sjj_W09C3.6	WBGene00021113	gsp-3	W09C3.6
W09C5.7	sjj_W09C5.7	WBGene00012353		W09C5.7
W09D10.4	sjj_W09D10.4	WBGene00012362		W09D10.4
W09G12.4	sjj_W09G12.4	WBGene00001103	dsl-1	W09G12.4
W09H1.2	sjj_W09H1.2	WBGene00001947	his-73	W09H1.2
W10C8.1	sjj_W10C8.1	WBGene00021125	ccb-2	W10C8.1
W10D5.1	sjj_W10D5.1	WBGene00003182	mef-2	W10D5.1
Y102A5C.18	sjj_Y102A5C.18	WBGene00001161	efl-1	Y102A5C.18
Y102E9.1	sjj_Y102E9.1	WBGene00003851	odr-4	Y102E9.1
Y105C5A.a	sjj_Y105C5A.a	WBGene00013632		Y105C5A.1
Y105C5A.x	sjj_Y105C5A.x	WBGene00013643		Y105C5A.24
Y106G6A.1	sjj_Y106G6A.1	WBGene00013694		Y106G6A.1
Y106G6A.a	sjj_Y106G6A.a	WBGene00013694		Y106G6A.1
Y106G6D.4	sjj_Y106G6D.4	WBGene00013701		Y106G6D.4
Y106G6E.1	sjj_Y106G6E.1	WBGene00013705		Y106G6E.1
Y106G6E.4	sjj_Y106G6E.4	WBGene00013708		Y106G6E.4
Y106G6E.6	sjj_Y106G6E.6	WBGene00013709		Y106G6E.6
Y110A2A_54.d	sjj_Y110A2A_54.d	WBGene00004210	ptc-3	Y110A2AL.8
Y110A2A_54.e	sjj_Y110A2A_54.e	WBGene00004210	ptc-3	Y110A2AL.8
Y110A2A_54.i	sjj_Y110A2A_54.i	WBGene00004210	ptc-3	Y110A2AL.8
Y110A2B.a	sjj_Y110A2B.a	WBGene00003709	nhr-119	K12H6.1
Y110A7A.p	sjj_Y110A7A.p	WBGene00003475	mtm-1	Y110A7A.5
Y111B2A.a	sjj_Y111B2A.a	WBGene00013727		Y111B2A.1
Y116A8C.12	sjj_Y116A8C.12	WBGene00000184	arf-6	Y116A8C.12
Y116A8C.13	sjj_Y116A8C.13	WBGene00013792		Y116A8C.13
Y116A8C.14	sjj_Y116A8C.14	WBGene00004402	rom-3	Y116A8C.14
Y116A8C.18	sjj_Y116A8C.18	WBGene00013795		Y116A8C.18
Y116A8C.22	sjj_Y116A8C.22	WBGene00013799		Y116A8C.22
Y116A8C.24	sjj_Y116A8C.24	WBGene00013801		Y116A8C.24
Y116A8C.26	sjj_Y116A8C.26	WBGene00013803		Y116A8C.26
Y116A8C.38	sjj_Y116A8C.38	WBGene00013811		Y116A8C.38
Y119D3_445.a	sjj_Y119D3_445.a	WBGene00022103		Y71D11A.1
Y119D3_455.b	sjj_Y119D3_455.b	WBGene00012981		Y48B6A.10
Y119D3_455.c	sjj_Y119D3_455.c	WBGene00012981		Y48B6A.10
Y119D3_463.a	sjj_Y119D3_463.a	WBGene00021442		Y39A3CL.4
Y119D3_464.c	sjj_Y119D3_464.c	WBGene00021265		Y22D7AR.12
Y119D3_464.f	sjj_Y119D3_464.f	WBGene00021265		Y22D7AR.12
Y11D7A.4	sjj_Y11D7A.4	WBGene00004281	rab-28	Y11D7A.4
Y15E3B.a	sjj_Y15E3B.a	WBGene00003681	nhr-91	Y15E3A.1
Y15E3B.b	sjj_Y15E3B.b	WBGene00003681	nhr-91	Y15E3A.1
Y16B4A.1	sjj_Y16B4A.1	WBGene00006743	unc-3	Y16B4A.1
Y17D7A.1	sjj_Y17D7A.1	WBGene00012446		Y17D7A.1
Y17D7A.2	sjj_Y17D7A.2	WBGene00012447		Y17D7A.2
Y17D7A.3	sjj_Y17D7A.3	WBGene00003655	nhr-65	Y17D7A.3
Y17D7B.1	sjj_Y17D7B.1	WBGene00012449		Y17D7B.1
Y17G7A.1	sjj_Y17G7A.1	WBGene00001977	hmg-12	Y17G7A.1
Y17G7A.2	sjj_Y17G7A.2	WBGene00003015	lin-29	W03C9.4
Y18D10A.1	sjj_Y18D10A.1	WBGene00012474		Y18D10A.1
Y18D10A.5	sjj_Y18D10A.5	WBGene00001746	gsk-3	Y18D10A.5
Y18D10A.7	sjj_Y18D10A.7	WBGene00004231	ptr-17	Y18D10A.7
Y22F5A.1	sjj_Y22F5A.1	WBGene00012494		Y22F5A.1
Y26D4A.1	sjj_Y26D4A.1	WBGene00003675	nhr-85	W05B5.3
Y27F2A.a	sjj_Y27F2A.a	WBGene00001541	gcy-15	ZC239.7
Y27F2A.k	sjj_Y27F2A.k	WBGene00001541	gcy-15	ZC239.7
Y2H9A.1	sjj_Y2H9A.1	WBGene00003222	mes-4	Y2H9A.1
Y32B12A.1	sjj_Y32B12A.1	WBGene00012516		Y32B12A.1
Y32B12B.6	sjj_Y32B12B.6	WBGene00006471	tag-122	Y32B12B.6
Y32F6A.1	sjj_Y32F6A.1	WBGene00012527		Y32F6A.1
Y32F6B.3	sjj_Y32F6B.3	WBGene00012532		Y32F6B.3
Y34D9B.a	sjj_Y34D9B.a	WBGene00003238	mig-1	Y34D9B.1
Y37A1B.14	sjj_Y37A1B.14	WBGene00001575	gei-18	Y37A1B.15
Y37A1B.15	sjj_Y37A1B.15	WBGene00001575	gei-18	Y37A1B.15
Y37A1B.2a	sjj_Y37A1B.2a	WBGene00003086	lst-4	Y37A1B.2
Y37D8A.11	sjj_Y37D8A.11	WBGene00012551		Y37D8A.11
Y37D8A.4	sjj_Y37D8A.4	WBGene00012546		Y37D8A.4
Y37D8A.9	sjj_Y37D8A.9	WBGene00003406	mrg-1	Y37D8A.9
Y37E11A_93.i	sjj_Y37E11A_93.i	WBGene00006869	vab-2	Y37E11AR.6
Y38B5A.b	sjj_Y38B5A.b	WBGene00006436	tag-58	W06H8.8
Y38E10A.f	sjj_Y38E10A.f	WBGene00012584		Y38E10A.6
Y38E10A.h	sjj_Y38E10A.h	WBGene00012586		Y38E10A.8
Y38E10A.v	sjj_Y38E10A.v	WBGene00014872		Y38E10A.t2
Y38F1A.10	sjj_Y38F1A.10	WBGene00012611		Y38F1A.10
Y38F1A.3	sjj_Y38F1A.3	WBGene00004232	ptr-18	Y38F1A.3
Y38H6C.20	sjj_Y38H6C.20	WBGene00012632		Y38H6C.20
Y38H8A.3	sjj_Y38H8A.3	WBGene00012637		Y38H8A.3
Y38H8A.4	sjj_Y38H8A.4	WBGene00012638		Y38H8A.4
Y39A1A.15	sjj_Y39A1A.15	WBGene00000566	cnt-2	Y39A1A.15
Y39A1A.22	sjj_Y39A1A.22	WBGene00012659		Y39A1A.22
Y39A1B.2	sjj_Y39A1B.2	WBGene00004233	ptr-19	Y39A1B.2
Y39A3C_83.b	sjj_Y39A3C_83.b	WBGene00021446		Y39A3CR.6
Y39A3C_84.b	sjj_Y39A3C_84.b	WBGene00004249	pvf-1	Y39A3CL.6
Y39B6B.e	sjj_Y39B6B.e	WBGene00012679		Y39B6A.18
Y39B6B.ff	sjj_Y39B6B.ff	WBGene00012665		Y39B6A.2
Y39B6B.m	sjj_Y39B6B.m	WBGene00012689		Y39B6A.30
Y39E4B.8	sjj_Y39E4B.8	WBGene00006985	zig-8	Y39E4B.8
Y39G8B.e	sjj_Y39G8B.e	WBGene00012726		Y39G8B.5
Y39G8C.2	sjj_Y39G8C.2	WBGene00012731		Y39G8C.2
Y39H10A_224.a	sjj_Y39H10A_224.a	WBGene00000498	chk-1	Y39H10A.7
Y39H10A_224.d	sjj_Y39H10A_224.d	WBGene00000498	chk-1	Y39H10A.7
Y40B1A.4	sjj_Y40B1A.4	WBGene00012735		Y40B1A.4
Y40C7B.a	sjj_Y40C7B.a	WBGene00021499		Y40C7B.3
Y40H4A.2	sjj_Y40H4A.2	WBGene00012741		Y40H4A.2
Y41D4A_3457.c	sjj_Y41D4A_3457.c	WBGene00000416	ced-2	Y41D4B.13
Y41D4B_930.a	sjj_Y41D4B_930.a	WBGene00003677	nhr-87	Y41D4B.7
Y41D4B_930.c	sjj_Y41D4B_930.c	WBGene00003682	nhr-92	Y41D4B.8
Y43C5B.1	sjj_Y43C5B.1	WBGene00006779	unc-43	K11E8.1
Y43C5B.2	sjj_Y43C5B.2	WBGene00012785		Y43C5B.2
Y43D4A.g	sjj_Y43D4A.g	WBGene00012792		Y43D4A.6
Y43F11A.5	sjj_Y43F11A.5	WBGene00012845		Y43F11A.5
Y43F4B.1	sjj_Y43F4B.1	WBGene00012800		Y43F4B.1
Y44E3A.5	sjj_Y44E3A.5	WBGene00021549		Y44E3A.4
Y46G5.hh	sjj_Y46G5.hh	WBGene00012917		Y46G5A.29
Y47D3A.l	sjj_Y47D3A.l	WBGene00006604	tra-1	Y47D3A.6
Y47D3A.q	sjj_Y47D3A.q	WBGene00012928		Y47D3A.15
Y47D3B.7	sjj_Y47D3B.7	WBGene00004735	sbp-1	Y47D3B.7
Y47D3B.9	sjj_Y47D3B.9	WBGene00012943		Y47D3B.9
Y47G6A_245.h	sjj_Y47G6A_245.h	WBGene00021635		Y47G6A.5
Y47G6A_245.j	sjj_Y47G6A_245.j	WBGene00021651		Y47G6A.27
Y47G6A_246.a	sjj_Y47G6A_246.a	WBGene00021639		Y47G6A.13
Y47H9C.4	sjj_Y47H9C.4	WBGene00000415	ced-1	Y47H9C.4
Y48A6A.1	sjj_Y48A6A.1	WBGene00006982	zig-5	Y48A6A.1
Y48A6C.5	sjj_Y48A6C.5	WBGene00004010	pha-1	Y48A6C.5
Y48B6A.10	sjj_Y48B6A.10	WBGene00012981		Y48B6A.10
Y48B6A.14	sjj_Y48B6A.14	WBGene00001971	hmg-1.1	Y48B6A.14
Y48B6A.7	sjj_Y48B6A.7	WBGene00000038	ace-4	Y48B6A.7
Y48B6A.8	sjj_Y48B6A.8	WBGene00000037	ace-3	Y48B6A.8
Y48G1B_55.a	sjj_Y48G1B_55.a	WBGene00021684		Y48G1C.11
Y48G1C_55.a	sjj_Y48G1C_55.a	WBGene00000227	atm-1	Y48G1BL.2
Y49E10.14	sjj_Y49E10.14	WBGene00004027	pie-1	Y49E10.14
Y49E10.20	sjj_Y49E10.20	WBGene00013039		Y49E10.20
Y49E10.6	sjj_Y49E10.6			
Y4C6A.a	sjj_Y4C6A.a	WBGene00021793		Y52D5A.2
Y4C6A.b	sjj_Y4C6A.b	WBGene00021151		Y4C6A.1
Y4C6A.k	sjj_Y4C6A.k	WBGene00021151		Y4C6A.1
Y51A2D.17	sjj_Y51A2D.17	WBGene00003660	nhr-70	Y51A2D.17
Y51B9A.3	sjj_Y51B9A.3	WBGene00014909		Y51B9A.2
Y51H1A.5	sjj_Y51H1A.5	WBGene00001838	hda-6	Y51H1A.5
Y51H4A.c	sjj_Y51H4A.c	WBGene00013100		Y51H4A.4
Y51H4A.l	sjj_Y51H4A.l	WBGene00013106		Y51H4A.12
Y51H4A.o	sjj_Y51H4A.o	WBGene00013111		Y51H4A.17
Y52B11A.10	sjj_Y52B11A.10	WBGene00013129		Y52B11A.10
Y52B11A.4	sjj_Y52B11A.4	WBGene00013124		Y52B11A.4
Y52B11A.8	sjj_Y52B11A.8	WBGene00013127		Y52B11A.8
Y52D3.1	sjj_Y52D3.1	WBGene00013132		Y52D3.1
Y53C10A.12	sjj_Y53C10A.12	WBGene00002004	hsf-1	Y53C10A.12
Y53C10A.4	sjj_Y53C10A.4	WBGene00013135	rhga-1	Y53C10A.4
Y53C12B.5a	sjj_Y53C12B.5a	WBGene00003100	mab-3	Y53C12B.5
Y53C12C.1	sjj_Y53C12C.1	WBGene00013147		Y53C12C.1
Y53F4B.d	sjj_Y53F4B.d	WBGene00013150		Y53F4B.3
Y53F4B.s	sjj_Y53F4B.s	WBGene00000208	asc-1	Y53F4B.15
Y53G8A_1734.d	sjj_Y53G8A_1734.d	WBGene00021811	ral-1	Y53G8AR.3
Y53G8A_6046.a	sjj_Y53G8A_6046.a	WBGene00021810		Y53G8AR.2
Y53G8B_4255.c	sjj_Y53G8B_4255.c	WBGene00019169		H06I04.5
Y53G8B_4255.d	sjj_Y53G8B_4255.d	WBGene00019169		H06I04.5
Y53H1A.d	sjj_Y53H1A.d	WBGene00043056		Y53H1A.5
Y54E10B_159.i	sjj_Y54E10B_159.i	WBGene00021841		Y54E10BR.2
Y54E5B.1	sjj_Y54E5B.1	WBGene00004889	smp-1	Y54E5B.1
Y54E5B.3	sjj_Y54E5B.3	WBGene00002324	let-49	Y54E5B.3
Y54G11A.10	sjj_Y54G11A.10	WBGene00002996	lin-7	Y54G11A.10
Y55D5A_391.b	sjj_Y55D5A_391.b	WBGene00000898	daf-2	Y55D5A.5
Y55D5A_391.c	sjj_Y55D5A_391.c			
Y55F3A_742.a	sjj_Y55F3A_742.a	WBGene00004047	plx-1	Y55F3AL.1
Y55F3A_749.b	sjj_Y55F3A_749.b	WBGene00021939		Y55F3BR.2
Y55H10B.b	sjj_Y55H10B.b	WBGene00021082		W08E12.1
Y56A3A.20	sjj_Y56A3A.20	WBGene00000369	ccf-1	Y56A3A.20
Y57A10B.4	sjj_Y57A10B.4	WBGene00013276	sre-42	Y57A10B.4
Y57G11C.22	sjj_Y57G11C.22	WBGene00013317		Y57G11C.22
Y57G11C.24	sjj_Y57G11C.24	WBGene00001330	eps-8	Y57G11C.24
Y59A8A.c	sjj_Y59A8A.c	WBGene00013355		Y59A8B.23
Y59E1A.b	sjj_Y59E1A.b	WBGene00021987		Y59E1A.1
Y5H2A.c	sjj_Y5H2A.c	WBGene00003649	nhr-59	T27B7.1
Y5H2B.d	sjj_Y5H2B.d	WBGene00003612	nhr-13	Y5H2B.2
Y5H2B.h	sjj_Y5H2B.h	WBGene00003612	nhr-13	Y5H2B.2
Y61A9LA_70.a	sjj_Y61A9LA_70.a	WBGene00004947	sos-1	T28F12.3
Y61A9LA_73.a	sjj_Y61A9LA_73.a	WBGene00004947	sos-1	T28F12.3
Y62F5A.b	sjj_Y62F5A.b	WBGene00000090	age-1	B0334.8
Y64G10A.f	sjj_Y64G10A.f	WBGene00013416		Y64G10A.7
Y65B4A_185.a	sjj_Y65B4A_185.a	WBGene00022032		Y65B4A.9
Y65B4A_185.c	sjj_Y65B4A_185.c	WBGene00022032		Y65B4A.9
Y66A7A.5	sjj_Y66A7A.5	WBGene00013425		Y66A7A.5
Y66A7A.8	sjj_Y66A7A.8	WBGene00006552	tbx-33	Y66A7A.8
Y67A6A.2	sjj_Y67A6A.2	WBGene00003652	nhr-62	Y67A6A.2
Y67H2B.c	sjj_Y67H2B.c	WBGene00014941		Y67H2A.9
Y69A2A_7025.c	sjj_Y69A2A_7025.c	WBGene00004367	ric-8	Y69A2AR.2
Y69E1A.3	sjj_Y69E1A.3	WBGene00013475		Y69E1A.3
Y69E1A.4	sjj_Y69E1A.4	WBGene00013476		Y69E1A.4
Y6B3B.5	sjj_Y6B3B.5	WBGene00012390		Y6B3B.5
Y70C5C.6	sjj_Y70C5C.6	WBGene00003702	nhr-112	Y70C5C.6
Y71A12C.1	sjj_Y71A12C.1	WBGene00013512		Y71A12C.1
Y71F9A_284.b	sjj_Y71F9A_284.b	WBGene00004946	sop-3	Y71F9B.10
Y71F9B_271.a	sjj_Y71F9B_271.a	WBGene00004946	sop-3	Y71F9B.10
Y71F9B_276.a	sjj_Y71F9B_276.a	WBGene00004946	sop-3	Y71F9B.10
Y71F9B_278.a	sjj_Y71F9B_278.a	WBGene00004946	sop-3	Y71F9B.10
Y71F9B_297.a	sjj_Y71F9B_297.a	WBGene00004946	sop-3	Y71F9B.10
Y71G12A_203.a	sjj_Y71G12A_203.a	WBGene00022162		Y71G12B.27
Y71H2_375.b	sjj_Y71H2_375.b	WBGene00022182		Y71H2AM.17
Y71H2_388.b	sjj_Y71H2_388.b	WBGene00022185		Y71H2AM.20
Y71H2_388.c	sjj_Y71H2_388.c	WBGene00022185		Y71H2AM.20
Y71H2_388.f	sjj_Y71H2_388.f	WBGene00022185		Y71H2AM.20
Y71H2_389.b	sjj_Y71H2_389.b	WBGene00022196		Y71H2B.7
Y71H2_390.a	sjj_Y71H2_390.a	WBGene00022182		Y71H2AM.17
Y73A3A.1	sjj_Y73A3A.1	WBGene00022518		ZC123.3
Y73B6A.c	sjj_Y73B6A.c	WBGene00022229		Y73B6A.2
Y73B6A.f	sjj_Y73B6A.f	WBGene00022228		Y73B6A.1
Y73C8B.b	sjj_Y73C8B.b	WBGene00002246	lag-2	Y73C8B.4
Y73C8B.d	sjj_Y73C8B.d	WBGene00002246	lag-2	Y73C8B.4
Y75B12B.6	sjj_Y75B12B.6	WBGene00004037	plc-2	Y75B12B.6
Y75B8A.1	sjj_Y75B8A.1	WBGene00004024	php-3	Y75B8A.1
Y75B8A.2	sjj_Y75B8A.2	WBGene00003779	nob-1	Y75B8A.2
Y75B8A.29	sjj_Y75B8A.29	WBGene00013560		Y75B8A.29
Y75B8A.36	sjj_Y75B8A.36	WBGene00006993	zyg-8	Y79H2A.11
Y77E11A_3443.a	sjj_Y77E11A_3443.a	WBGene00022423	nhr-41	Y104H12A.1
Y80D3A.g	sjj_Y80D3A.g	WBGene00013583		Y80D3A.3
Y80D3B.f	sjj_Y80D3B.f	WBGene00013586		Y80D3A.8
Y8A9A.2	sjj_Y8A9A.2	WBGene00021171		Y8A9A.2
Y95B8A_85.a	sjj_Y95B8A_85.a	WBGene00003238	mig-1	Y34D9B.1
ZC101.1	sjj_ZC101.1	WBGene00013851		ZC101.1
ZC101.2	sjj_ZC101.2	WBGene00006787	unc-52	ZC101.2
ZC123.2	sjj_ZC123.2	WBGene00022518		ZC123.3
ZC123.3	sjj_ZC123.3	WBGene00022518		ZC123.3
ZC123.4	sjj_ZC123.4	WBGene00022519		ZC123.4
ZC155.2	sjj_ZC155.2	WBGene00022530		ZC155.2
ZC204.2	sjj_ZC204.2	WBGene00022554		ZC204.2
ZC239.7	sjj_ZC239.7	WBGene00001541	gcy-15	ZC239.7
ZC247.3	sjj_ZC247.3	WBGene00003000	lin-11	ZC247.3
ZC374.2	sjj_ZC374.2	WBGene00013872		ZC374.2
ZC376.4	sjj_ZC376.4	WBGene00013876		ZC376.4
ZC404.9	sjj_ZC404.9	WBGene00022603	gck-2	ZC404.9
ZC410.1	sjj_ZC410.1	WBGene00003610	nhr-11	ZC410.1
ZC416.4	sjj_ZC416.4	WBGene00002188	kgb-2	ZC416.4
ZC449.3	sjj_ZC449.3	WBGene00022613		ZC449.3
ZC477.2	sjj_ZC477.2	WBGene00022617		ZC477.2
ZC477.3	sjj_ZC477.3	WBGene00022622		ZC477.10
ZC504.3	sjj_ZC504.3	WBGene00013917		ZC504.3
ZC504.4	sjj_ZC504.4	WBGene00003247	mig-15	ZC504.4
ZC581.1	sjj_ZC581.1	WBGene00022631		ZC581.1
ZC581.2	sjj_ZC581.2	WBGene00022632		ZC581.2
ZC581.7	sjj_ZC581.7	WBGene00022634		ZC581.7
ZC581.9	sjj_ZC581.9	WBGene00022635		ZC581.9
ZC64.3	sjj_ZC64.3	WBGene00000441	ceh-18	ZC64.3
ZC64.4	sjj_ZC64.4	WBGene00002987	lim-4	ZC64.4
ZC8.2	sjj_ZC8.2	WBGene00022499	tag-226	ZC8.3
ZC8.3	sjj_ZC8.3	WBGene00022499	tag-226	ZC8.3
ZK1025.9	sjj_ZK1025.9	WBGene00003703	nhr-113	ZK1025.9
ZK1037.10	sjj_ZK1037.10	WBGene00006953	wrt-7	ZK1037.10
ZK1037.4	sjj_ZK1037.4	WBGene00014192		ZK1037.4
ZK1037.5	sjj_ZK1037.5	WBGene00014193		ZK1037.5
ZK1067.1	sjj_ZK1067.1	WBGene00002299	let-23	ZK1067.1
ZK112.7	sjj_ZK112.7	WBGene00000395	cdh-3	ZK112.7
ZK1128.5	sjj_ZK1128.5	WBGene00014231		ZK1128.5
ZK1193.5	sjj_ZK1193.5	WBGene00022861		ZK1193.5
ZK1236.2	sjj_ZK1236.2	WBGene00000414	cec-1	ZK1236.2
ZK1251.1	sjj_ZK1251.1	WBGene00014240		ZK1251.1
ZK1251.2	sjj_ZK1251.2	WBGene00002090	ins-7	ZK1251.2
ZK1251.5	sjj_ZK1251.5	WBGene00014996		ZK1251.5
ZK1290.4	sjj_ZK1290.4	WBGene00003592	nfi-1	ZK1290.4
ZK131.10	sjj_ZK131.10	WBGene00001890	his-16	ZK131.10
ZK131.2	sjj_ZK131.2	WBGene00001899	his-25	ZK131.2
ZK131.3	sjj_ZK131.3	WBGene00001883	his-9	ZK131.3
ZK131.7	sjj_ZK131.7	WBGene00001887	his-13	ZK131.7
ZK177.10	sjj_ZK177.10	WBGene00006554	tbx-35	ZK177.10
ZK177.2	sjj_ZK177.2	WBGene00022670		ZK177.2
ZK180.4	sjj_ZK180.4	WBGene00022678		ZK180.4
ZK218.6	sjj_ZK218.6	WBGene00013940		ZK218.6
ZK265.4	sjj_ZK265.4	WBGene00000433	ceh-8	ZK265.4
ZK270.1	sjj_ZK270.1	WBGene00004237	ptr-23	ZK270.1
ZK287.8	sjj_ZK287.8	WBGene00001842	her-1	ZK287.8
ZK328.3	sjj_ZK328.3	WBGene00020209		T04C9.1
ZK328.6	sjj_ZK328.6	WBGene00022695		ZK328.6
ZK354.2	sjj_ZK354.2	WBGene00022705		ZK354.2
ZK354.8	sjj_ZK354.8	WBGene00022709		ZK354.8
ZK354.9	sjj_ZK354.9	WBGene00022710		ZK354.9
ZK370.2	sjj_ZK370.2	WBGene00004856	sma-2	ZK370.2
ZK377.1	sjj_ZK377.1	WBGene00006952	wrt-6	ZK377.1
ZK377.2	sjj_ZK377.2	WBGene00004729	sax-3	ZK377.2
ZK377.3	sjj_ZK377.3	WBGene00004729	sax-3	ZK377.2
ZK381.3	sjj_ZK381.3	WBGene00022726		ZK381.3
ZK418.1	sjj_ZK418.1	WBGene00003608	nhr-9	ZK418.1
ZK418.4	sjj_ZK418.4	WBGene00003022	lin-37	ZK418.4
ZK455.6	sjj_ZK455.6	WBGene00013976		ZK455.6
ZK470.5	sjj_ZK470.5	WBGene00006410	tag-22	ZK470.5
ZK484.7	sjj_ZK484.7	WBGene00022753		ZK484.7
ZK488.1	sjj_ZK488.1	WBGene00022755		ZK488.1
ZK488.2	sjj_ZK488.2	WBGene00003680	nhr-90	ZK488.2
ZK488.4	sjj_ZK488.4	WBGene00022756		ZK488.4
ZK507.1	sjj_ZK507.1	WBGene00013978		ZK507.1
ZK507.3	sjj_ZK507.3	WBGene00013979		ZK507.3
ZK524.2	sjj_ZK524.2	WBGene00006752	unc-13	ZK524.2
ZK593.9	sjj_ZK593.9	WBGene00014005		ZK593.9
ZK6.1	sjj_ZK6.1	WBGene00022636		ZK6.1
ZK6.2	sjj_ZK6.2	WBGene00022637		ZK6.2
ZK6.4	sjj_ZK6.4	WBGene00022639		ZK6.4
ZK6.5	sjj_ZK6.5	WBGene00022640		ZK6.5
ZK617.1	sjj_ZK617.1	WBGene00006759	unc-22	ZK617.1
ZK622.1	sjj_ZK622.1	WBGene00022780		ZK622.1
ZK632.12	sjj_ZK632.12	WBGene00014019		ZK632.12
ZK632.13	sjj_ZK632.13	WBGene00003035	lin-52	ZK632.13
ZK632.3	sjj_ZK632.3	WBGene00014012		ZK632.3
ZK632.8	sjj_ZK632.8	WBGene00000189	arl-5	ZK632.8
ZK637.7	sjj_ZK637.7	WBGene00002998	lin-9	ZK637.7
ZK652.5	sjj_ZK652.5	WBGene00000446	ceh-23	ZK652.5
ZK669.1	sjj_ZK669.1	WBGene00014051		ZK669.1
ZK669.5	sjj_ZK669.5	WBGene00014055		ZK669.5
ZK675.1	sjj_ZK675.1	WBGene00004208	ptc-1	ZK675.1
ZK678.5	sjj_ZK678.5	WBGene00006950	wrt-4	ZK678.5
ZK682.4	sjj_ZK682.4	WBGene00001954	hlh-10	ZK682.4
ZK697.2	sjj_ZK697.2	WBGene00022805		ZK697.2
ZK75.1	sjj_ZK75.1	WBGene00002087	ins-4	ZK75.1
ZK75.2	sjj_ZK75.2	WBGene00002085	ins-2	ZK75.2
ZK757.2	sjj_ZK757.2	WBGene00014074		ZK757.2
ZK783.2	sjj_ZK783.2	WBGene00022817		ZK783.2
ZK783.4	sjj_ZK783.4	WBGene00001470	flt-1	ZK783.4
ZK792.6	sjj_ZK792.6	WBGene00002335	let-60	ZK792.6
ZK792.7	sjj_ZK792.7	WBGene00014079		ZK792.7
ZK809.1	sjj_ZK809.1	WBGene00014085		ZK809.1
ZK809.5	sjj_ZK809.5	WBGene00014087		ZK809.5
ZK829.5	sjj_ZK829.5	WBGene00006555	tbx-36	ZK829.5
ZK84.3	sjj_ZK84.3	WBGene00002088	ins-5	ZK84.3
ZK84.6	sjj_ZK84.6	WBGene00002089	ins-6	ZK84.6
ZK849.1	sjj_ZK849.1	WBGene00014100		ZK849.1
ZK863.6	sjj_ZK863.6	WBGene00001088	dpy-30	ZK863.6
ZK896.8	sjj_ZK896.8	WBGene00001543	gcy-18	ZK896.8
ZK899.8	sjj_ZK899.8	WBGene00001516	gap-2	ZK899.8
ZK909.4	sjj_ZK909.4	WBGene00000469	ces-2	ZK909.4
ZK930.1	sjj_ZK930.1	WBGene00014151		ZK930.1
ZK930.7	sjj_ZK930.7	WBGene00014157		ZK930.7
ZK938.1	sjj_ZK938.1	WBGene00014158		ZK938.1
ZK938.5	sjj_ZK938.5	WBGene00003863	old-2	ZK938.5
ZK970.5	sjj_ZK970.5	WBGene00001531	gcy-4	ZK970.5
ZK970.6	sjj_ZK970.6	WBGene00001532	gcy-5	ZK970.6
ZK970.7	sjj_ZK970.7	WBGene00014173		ZK970.7
ZK973.h	sjj_ZK973.h	WBGene00000140	anc-1	ZK973.6
ZK973.k	sjj_ZK973.k	WBGene00022832		ZK973.3
ZK993.a	sjj_ZK993.a	WBGene00022839		ZK993.3
ZK993.c	sjj_ZK993.c	WBGene00022839		ZK993.3
