# Supplementary material for: Loss of LIN-35, the Caenorhabditis elegans ortholog of the tumor suppressor p105Rb, results in enhanced RNA interference
Source: Genome Biol. 2006 Jan 20;7(1):R4. doi: 10.1186/gb-2006-7-1-r4 (PMC1431716; doi:10.1186/gb-2006-7-1-r4)
Supplement: Additional data file 2 — Genes that have an enhanced RNAi phenotype in each of the hypersensitive strains or in the non-hypersensitive strain efl-1(se1) are indicated. Genes with a weak RNAi phenotype in wild-type (N2) worms are also indicated, together with the RNAi phenotype in lin-35(n745) animals. Emb, embryonic lethal; Gro, growth arrest of parental generation resulting in an F1 brood size of 0; Red, reduced brood size; Ste, sterile. [file gb-2006-7-1-r4-s2.txt]

Locus	Sequence	Phenotype [lin-35(n745)]	lin-35(n745)	lin-15B(n767)	eri-1(mg366)	rrf-3(pk1426)	efl-1(se1)	N2 phenotype
apr-1	K04G2.8	Emb	1	1	1	1	0	1
arf-3	F57H12.1	Ste	1	1	1	1	0	0
atx-2	D2045.1	Red	1	1	1	1	0	1
cdc-42	R07G3.1	Ste	1	1	1	0	0	1
ceh-32	W05E10.3	Emb	1	1	0	1	0	1
ceh-6	K02B12.1	Ste	1	1	1	1	0	1
chk-1	Y39H10A_224.a	Ste	1	1	1	1	0	1
din-1	F07A11.6	Red Emb	1	0	1	0	0	1
div-1	R01H10.1	Emb	1	1	0	1	0	1
dli-1	C39E9.14	Ste	1	1	0	0	0	1
dpy-22	F47A4.2	Red Emb	1	0	0	0	1	1
egl-18	F55A8.1	Ste	1	0	1	1	0	0
egl-27	C04A2.2	Red	1	1	1	1	1	0
egl-30	M01D7.7	Ste	1	0	1	0	0	1
egr-1	T27C4.4	Gro	1	1	0	1	1	0
ftt-2	F52D10.3	Gro	1	1	1	1	0	0
gei-13	F58A4.11	Gro	1	1	1	0	0	1
gex-3	F28D1.10	Ste	1	1	0	1	0	1
glp-1	F02A9.6	Ste	1	1	0	0	0	1
hbl-1	F13D11.2	Ste	1	1	0	1	0	0
his-31	F17E9.12	Gro	1	1	1	1	0	1
his-37	C50F4.7	Ste	1	1	1	1	0	0
his-39	F45F2.2	Gro	1	1	1	1	0	1
his-67	T23D8.5	Gro	1	1	1	1	0	1
his-71	F45E1.6	Gro	1	1	1	1	0	1
hlh-1	B0304.1	Red	1	0	0	1	0	0
hlh-12	C28C12.8	Ste	1	0	0	0	0	1
hmg-1.2	F47D12.4	Red Emb	1	1	1	1	0	1
hsf-1	Y53C10A.12	Ste	1	1	1	1	0	0
isw-1	F37A4.8	Ste	1	0	0	0	0	1
kin-10	T01G9.6	Ste	1	1	0	0	0	1
kin-18	T17E9.1	Red Emb	1	0	0	0	0	1
lag-1	K08B4.1	Ste	1	1	1	1	0	1
ldb-1	F58A3.1	Ste	1	1	1	1	0	1
let-502	C10H11.9	Red	1	0	1	1	0	1
let-60	ZK792.6	Red	1	1	0	1	0	0
let-653	C29E6.1	Red	1	1	1	1	0	1
lin-29	Y17G7A.2	Ste	1	1	0	0	0	1
lin-3	F36H1.4	Ste	1	1	1	1	0	1
lir-1	F18A1.3	Gro	1	1	1	1	0	1
lit-1	W06F12.1	Ste	1	1	1	0	0	0
lpd-2	C48E7.3	Red	1	1	0	1	0	1
mat-3	F10C5.1	Emb	1	0	0	0	0	1
mom-2	F38E1.7	Emb	1	1	1	1	0	1
mom-5	T23D8.1	Emb	1	1	0	1	0	0
mpk-1	F43C1.2	Ste	1	0	0	0	0	1
mtm-3	T24A11.1	Red Emb	1	0	1	0	0	1
mup-4	K07D8.1	Ste	1	1	1	0	0	0
mys-1	VC5.4	Ste	1	1	1	1	1	0
ncr-1	F02E8.6	Red Emb	1	0	0	1	0	0
nhr-25	F11C1.6	Ste	1	1	1	1	0	1
nhr-67	C08F8.8	Ste	1	0	1	0	0	1
nob-1	Y75B8A.2	Red Emb	1	0	0	1	1	1
odd-2	C34H3.a	Red	1	0	0	0	0	0
par-1	H39E23.1	Ste	1	1	1	1	0	1
peb-1	T14F9.4	Red Emb	1	1	0	0	0	1
pha-1	Y48A6C.5	Ste	1	0	0	0	1	0
pqn-9	C07G1.5	Ste	1	1	1	1	1	0
prp-4	F22D6.5	Red Emb	1	0	0	0	0	0
pry-1	C37A5.9	Ste	1	0	0	0	0	1
ptr-24	F46G10.5	Red	1	0	0	0	0	0
ptr-4	C45B2.7	Red	1	1	1	0	0	1
qua-1	T05C12.10	Emb Red	1	1	1	0	0	0
sdc-2	C35C5.1	Emb	1	0	1	0	0	1
sex-1	F44A6.2	Emb	1	1	0	0	0	1
sox-2	K08A8.2	Ste	1	1	1	1	0	1
sur-6	F26E4.1	Red Emb	1	1	1	0	0	1
tbx-33	C37G2.7	Ste	1	1	0	1	0	1
trr-1	C47D12.1	Ste	1	1	1	1	1	1
unc-120	D1081.2	Ste	1	1	1	1	0	1
unc-52	ZC101.2	Ste	1	1	1	1	1	0
unc-73	F55C7.7	Red	1	0	1	1	0	1
vab-1	M03A1.1	Emb	1	0	1	1	0	0
vhp-1	F08B1.1	Gro	1	1	1	1	0	0
	B0285.1	Ste	1	1	0	1	0	1
	B0285.2	Ste	1	1	0	0	0	1
	B0336.6	Ste	1	1	1	1	0	1
	C26C6.1	Red Emb	1	1	1	1	0	1
	C27D8.1	Red Emb	1	1	0	1	0	1
	C36F7.1	Red Emb	1	0	1	1	0	0
	C37C3.3	Gro	1	1	1	0	0	0
	C38D4.3	Emb	1	1	1	0	0	1
	C50F4.5	Ste	1	1	1	1	0	1
	F18E2.1	Emb	1	0	0	0	0	0
	F29F11.6	Ste	1	1	1	1	0	1
	F45F2.12	Gro	1	1	1	1	0	1
	F45F2.4	Gro	1	1	1	1	0	0
	F54C4.3	Ste	1	1	1	1	0	0
	F54C8.2	Red Emb	1	1	1	1	0	1
	F54F2.1	Ste	1	1	1	1	0	0
	F55C12.3	Ste	1	1	1	1	0	1
	F59E12.3	Ste	1	0	0	0	0	1
	H02I12.7	Gro	1	1	1	1	0	1
	H22D14.1	Gro	1	1	0	1	0	1
	K08E7.3	Emb	1	0	0	0	0	1
	K09A9.1	Ste	1	1	1	1	0	1
	R07E5.10	Red	1	1	0	1	0	1
	R08C7.3	Ste	1	0	0	0	0	0
	T10C6.13	Gro	1	1	1	1	0	1
	T12D8.1	Ste	1	1	1	1	0	1
	T20F10.1	Red Emb	1	0	1	0	0	1
	T21G5.4	Red Emb	1	0	0	0	0	1
	T24H10.2	Ste	1	1	0	0	0	0
	W02C12.3	Red	1	1	1	1	0	0
	W05B10.1	Gro	1	1	1	1	0	0
	W07E6.2	Ste	1	1	0	0	0	1
	Y106G6E.6	Red Emb	1	0	0	0	1	1
	Y49E10.6	Gro	1	1	1	1	0	1
	Y53C10A.4	Gro	1	1	0	1	1	1
	Y71H2_375.b	Ste	1	1	1	1	1	1
	ZC581.1	Ste	1	1	1	1	0	1
	ZK1128.5	Ste	1	1	0	0	0	0
	ZK1193.5	Ste	1	0	1	0	0	1
