# Supplementary material for: Loss of LIN-35, the Caenorhabditis elegans ortholog of the tumor suppressor p105Rb, results in enhanced RNA interference
Source: Genome Biol. 2006 Jan 20;7(1):R4. doi: 10.1186/gb-2006-7-1-r4 (PMC1431716; doi:10.1186/gb-2006-7-1-r4)
Supplement: Additional data file 4 — Genes from chromosome III tested for enhanced RNAi phenotypes in the strains lin-35(n745) and rrf-3(pk1426). Gene 'functional class' descriptions are taken from [4]. [file gb-2006-7-1-r4-s4.txt]

Genepairs name	Wormbase clone name	WBgene ID	Locus	Sequence name	Functional class
cTel54X.1	sjj_cTel54X.1	WBGene00008352		cTel54X.1	Degradation
H10E21.1	sjj_H10E21.1	WBGene00019182		H10E21.1	Unknown
H10E21.3	sjj_H10E21.3	WBGene00003670	nhr-80	H10E21.3	Transcription Factor
H10E21.4	sjj_H10E21.4	WBGene00019184		H10E21.4	Unknown
H10E21.5	sjj_H10E21.5	WBGene00019185		H10E21.5	Unknown
W05G11.2	sjj_W05G11.2	WBGene00021040		W05G11.2	DNA-Cell Cycle
W05G11.4	sjj_W05G11.4	WBGene00021041		W05G11.4	Unknown
W05G11.5	sjj_W05G11.5	WBGene00021042		W05G11.5	Unknown
W05G11.6	sjj_W05G11.6	WBGene00021043		W05G11.6	Metabolism
F54C4.1	sjj_F54C4.1	WBGene00018793		F54C4.1	Protein Synthesis
F54C4.2	sjj_F54C4.2	WBGene00005014	spt-4	F54C4.2	RNA Synthesis
F54C4.3	sjj_F54C4.3	WBGene00018794		F54C4.3	Chromatin
F54C4.4	sjj_F54C4.4	WBGene00018795		F54C4.4	Unknown
C29F9.1	sjj_C29F9.1				Unknown
C29F9.2	sjj_C29F9.2	WBGene00016217		C29F9.2	Unknown
C29F9.3	sjj_C29F9.3	WBGene00016218		C29F9.3	Unknown
C29F9.4	sjj_C29F9.4	WBGene00016219		C29F9.4	Unknown
C29F9.5	sjj_C29F9.5	WBGene00016220		C29F9.5	Chromatin
C29F9.7	sjj_C29F9.7	WBGene00003931	pat-4	C29F9.7	Signalling
C29F9.8	sjj_C29F9.8	WBGene00016222		C29F9.8	Unknown
C29F9.9	sjj_C29F9.9	WBGene00016223		C29F9.9	Unknown
C29F9.10	sjj_C29F9.10	WBGene00016224		C29F9.10	Degradation
C29F9.11	sjj_C29F9.11	WBGene00016225		C29F9.11	Degradation
C29F9.12	sjj_C29F9.12	WBGene00016226		C29F9.12	Unknown
C29F9.13	sjj_C29F9.13	WBGene00016227		C29F9.13	Transcription Factor
T17A3.1	sjj_T17A3.1	WBGene00006894	ver-1	T17A3.1	Signalling
T17A3.3	sjj_T17A3.3	WBGene00020541		T17A3.3	Degradation
T17A3.4	sjj_T17A3.4	WBGene00020542		T17A3.4	Degradation
T17A3.6	sjj_T17A3.6	WBGene00020543		T17A3.6	Unknown
T17A3.7	sjj_T17A3.7	WBGene00020544		T17A3.7	Degradation
T17A3.8	sjj_T17A3.8	WBGene00006895	ver-2	T17A3.8	Signalling
T17A3.9	sjj_T17A3.9	WBGene00020547		T17A3.11	Unknown
T17A3.10	sjj_T17A3.10	WBGene00020546		T17A3.10	Unknown
F40G9.1	sjj_F40G9.1	WBGene00018239		F40G9.1	Unknown
F40G9.3	sjj_F40G9.3	WBGene00006715	ubc-20	F40G9.3	Degradation
F40G9.4	sjj_F40G9.4	WBGene00001963	hlh-21	F40G9.4	Unknown
F40G9.5	sjj_F40G9.5	WBGene00018241		F40G9.5	Unknown
F40G9.6	sjj_F40G9.6	WBGene00018242		F40G9.6	Unknown
F40G9.8	sjj_F40G9.8	WBGene00018244		F40G9.8	Unknown
F40G9.9	sjj_F40G9.9	WBGene00018245		F40G9.9	Degradation
F40G9.10	sjj_F40G9.10	WBGene00018246		F40G9.10	Unknown
F40G9.11	sjj_F40G9.11	WBGene00003510	mxl-2	F40G9.11	Transcription Factor
F40G9.12	sjj_F40G9.12	WBGene00018247		F40G9.12	Unknown
F40G9.14	sjj_F40G9.14	WBGene00018248		F40G9.14	NA Binding
W10C4.b	sjj_W10C4.b	WBGene00018239		F40G9.1	Unknown
W07B3.1	sjj_W07B3.1	WBGene00021756		Y50D7A.8	Unknown
W07B3.2	sjj_W07B3.2	WBGene00001561	gei-4	W07B3.2	Unknown
K10F12.2	sjj_K10F12.2	WBGene00004045	pll-1	K10F12.3	Unknown
K10F12.3	sjj_K10F12.3	WBGene00004045	pll-1	K10F12.3	Signalling
K10F12.4	sjj_K10F12.4	WBGene00019636		K10F12.4	Metabolism
K10F12.5	sjj_K10F12.5	WBGene00023246		C33E10.4	Unknown
K10F12.6	sjj_K10F12.6	WBGene00019638		K10F12.6	Unknown
F10C5.1	sjj_F10C5.1	WBGene00003134	mat-3	F10C5.1	Degradation
F10C5.2	sjj_F10C5.2	WBGene00003134	mat-3	F10C5.1	Degradation
F30H5.1	sjj_F30H5.1	WBGene00006781	unc-45	F30H5.1	Cell Arch
F30H5.2	sjj_F30H5.2	WBGene00003770	nlp-32	F30H5.2	Unknown
F30H5.3	sjj_F30H5.3	WBGene00017937		F30H5.3	Proteases
T22F7.1	sjj_T22F7.1	WBGene00020701		T22F7.1	Cell Arch
T22F7.3	sjj_T22F7.3	WBGene00020702		T22F7.3	Unknown
T22F7.4	sjj_T22F7.4	WBGene00020703		T22F7.4	Unknown
B0353.1	sjj_B0353.1	WBGene00015155		B0353.1	Unknown
T19C3.1	sjj_T19C3.1	WBGene00020559		T19C3.1	Unknown
T19C3.2	sjj_T19C3.2	WBGene00020560		T19C3.2	Unknown
T19C3.3	sjj_T19C3.3	WBGene00020561		T19C3.3	Unknown
T19C3.5	sjj_T19C3.5	WBGene00020563		T19C3.5	Unknown
T19C3.6	sjj_T19C3.6	WBGene00020564		T19C3.6	Unknown
T19C3.7	sjj_T19C3.7	WBGene00020565		T19C3.7	Unknown
T19C3.8	sjj_T19C3.8	WBGene00001412	fem-2	T19C3.8	Signalling
W06E11.1	sjj_W06E11.1	WBGene00021061		W06E11.1	Unknown
W06E11.2	sjj_W06E11.2	WBGene00021062		W06E11.2	Unknown
W06E11.4	sjj_W06E11.4	WBGene00021063		W06E11.4	Unknown
W06E11.6	sjj_W06E11.6	WBGene00021064		W06E11.5	Unknown
C09F5.1	sjj_C09F5.1	WBGene00015647		C09F5.1	Unknown
C09F5.2	sjj_C09F5.2	WBGene00015648		C09F5.2	Unknown
C09F5.3	sjj_C09F5.3	WBGene00015649		C09F5.3	NA Binding
W02B3.2	sjj_W02B3.2	WBGene00001709	grk-2	W02B3.2	Neuro
W02B3.3	sjj_W02B3.3	WBGene00020923		W02B3.3	Unknown
W02B3.5	sjj_W02B3.5	WBGene00020925		W02B3.5	Unknown
W02B3.7	sjj_W02B3.7	WBGene00020927		W02B3.7	Unknown
C24A1.1	sjj_C24A1.1	WBGene00016028		C24A1.1	Unknown
C24A1.3	sjj_C24A1.3	WBGene00016030		C24A1.3	Signalling
C24A1.4	sjj_C24A1.4	WBGene00016031		C24A1.4	Viral
T17H7.1	sjj_T17H7.1	WBGene00020550		T17H7.1	Unknown
T17H7.5	sjj_T17H7.5	WBGene00001573	gei-16	T17H7.4	Unknown
T17H7.7	sjj_T17H7.7	WBGene00020551		T17H7.7	Unknown
F42G9.1	sjj_F42G9.1	WBGene00018362		F42G9.1	Signalling
F42G9.2	sjj_F42G9.2	WBGene00000882	cyp-6	F42G9.2	Metabolism
F42G9.3	sjj_F42G9.3	WBGene00004212	ptl-1	F42G9.9	Signalling
F42G9.4	sjj_F42G9.4	WBGene00018363		F42G9.4	Unknown
F42G9.5	sjj_F42G9.5	WBGene00000117	alh-11	F42G9.5	Metabolism
F42G9.6	sjj_F42G9.6	WBGene00018364		F42G9.6	Unknown
F42G9.7	sjj_F42G9.7	WBGene00004922	snt-2	F42G9.7	Signalling
F42G9.9	sjj_F42G9.9	WBGene00004212	ptl-1	F42G9.9	Signalling
B0412.1	sjj_B0412.1	WBGene00000895	dac-1	B0412.1	Unknown
B0412.2	sjj_B0412.2	WBGene00000903	daf-7	B0412.2	Signalling
B0412.3	sjj_B0412.3	WBGene00015173		B0412.3	Unknown
B0412.4	sjj_B0412.4	WBGene00004498	rps-29	B0412.4	Protein Synthesis
K02F3.1	sjj_K02F3.1	WBGene00019334		K02F3.12	DNA-Cell Cycle
K02F3.2	sjj_K02F3.2	WBGene00019326		K02F3.2	Metabolism
K02F3.3	sjj_K02F3.3	WBGene00001392	far-8	K02F3.3	Unknown
K02F3.4	sjj_K02F3.4	WBGene00019327		K02F3.4	Transcription Factor
K02F3.5	sjj_K02F3.5	WBGene00019328		K02F3.5	Unknown
K02F3.6	sjj_K02F3.6	WBGene00019329		K02F3.6	Metabolism
K02F3.8	sjj_K02F3.8	WBGene00019331		K02F3.8	Unknown
K02F3.10	sjj_K02F3.10	WBGene00019333		K02F3.10	Protein Synthesis
K02F3.11	sjj_K02F3.11	WBGene00004388	rnp-5	K02F3.11	RNA Binding
T24C4.1	sjj_T24C4.1	WBGene00020757		T24C4.1	Proteases
T24C4.3	sjj_T24C4.3	WBGene00020759		T24C4.3	Unknown
T24C4.4	sjj_T24C4.4	WBGene00020760		T24C4.4	Unknown
T24C4.5	sjj_T24C4.5				DNA-Cell Cycle
T24C4.6	sjj_T24C4.6	WBGene00020762		T24C4.6	Unknown
T24C4.7	sjj_T24C4.7	WBGene00020763		T24C4.7	NA Binding
F23H11.1	sjj_F23H11.1	WBGene00017757		F23H11.1	Transcription Factor
F23H11.2	sjj_F23H11.2	WBGene00017758		F23H11.2	Unknown
F23H11.3	sjj_F23H11.3	WBGene00017759		F23H11.3	Metabolism
F23H11.4	sjj_F23H11.4	WBGene00017760		F23H11.4	Signalling
F23H11.5	sjj_F23H11.5	WBGene00000263	bra-2	F23H11.5	Unknown
F23H11.6	sjj_F23H11.6	WBGene00017761		F23H11.6	Unknown
F23H11.7	sjj_F23H11.7	WBGene00017762		F23H11.7	Unknown
F23H11.8	sjj_F23H11.8	WBGene00003969	pef-1	F23H11.8	Signalling
F23H11.9	sjj_F23H11.9	WBGene00017763		F23H11.9	Metabolism
T12B5.1	sjj_T12B5.1	WBGene00020448		T12B5.1	Degradation
T12B5.2	sjj_T12B5.2	WBGene00020449		T12B5.2	Degradation
T12B5.3	sjj_T12B5.3	WBGene00020450		T12B5.3	Degradation
T12B5.4	sjj_T12B5.4	WBGene00020451		T12B5.4	Degradation
T12B5.5	sjj_T12B5.5	WBGene00020452		T12B5.5	Unknown
T12B5.6	sjj_T12B5.6	WBGene00020453		T12B5.6	Viral
T12B5.7	sjj_T12B5.7	WBGene00020454		T12B5.7	Degradation
T12B5.8	sjj_T12B5.8	WBGene00020455		T12B5.8	Degradation
T12B5.10	sjj_T12B5.10	WBGene00020456		T12B5.10	Degradation
T12B5.11	sjj_T12B5.11	WBGene00020457		T12B5.11	Degradation
T12B5.13	sjj_T12B5.13	WBGene00020459		T12B5.13	Unknown
R06B10.1	sjj_R06B10.1	WBGene00019912		R06B10.1	Signalling
R06B10.2	sjj_R06B10.2	WBGene00019913		R06B10.2	Signalling
M01G5.1	sjj_M01G5.1	WBGene00019715		M01G5.1	Unknown
M01G5.3	sjj_M01G5.3	WBGene00019716		M01G5.3	Unknown
F58B6.1	sjj_F58B6.1	WBGene00019031		F58B6.5	Unknown
F58B6.2	sjj_F58B6.2	WBGene00019030		F58B6.2	Cell Arch
F58B6.3	sjj_F58B6.3	WBGene00003917	par-2	F58B6.3	Signalling
F58B6.4	sjj_F58B6.4	WBGene00022104		Y71D11A.3	Unknown
Y71D11A.b	sjj_Y71D11A.b	WBGene00022106		Y71D11A.5	Unknown
Y71D11A.c	sjj_Y71D11A.c	WBGene00022104		Y71D11A.3	Unknown
Y71D11A.d	sjj_Y71D11A.d				Unknown
ZC47.1	sjj_ZC47.1	WBGene00013840		ZC47.7	Unknown
ZC47.2	sjj_ZC47.2	WBGene00022496		Y119D3B.20	Unknown
ZC47.3	sjj_ZC47.3	WBGene00013836		ZC47.3	Degradation
ZC47.4	sjj_ZC47.4	WBGene00013837		ZC47.4	Degradation
ZC47.5	sjj_ZC47.5	WBGene00013838		ZC47.5	Degradation
ZC47.6	sjj_ZC47.6	WBGene00013839		ZC47.6	Degradation
ZC47.7	sjj_ZC47.7	WBGene00013840		ZC47.7	Unknown
ZC47.12	sjj_ZC47.12	WBGene00013843		ZC47.12	Degradation
ZC47.13	sjj_ZC47.13	WBGene00013844		ZC47.13	Degradation
B0524.1	sjj_B0524.1	WBGene00015240		B0524.1	Unknown
B0524.2	sjj_B0524.2	WBGene00015241		B0524.2	Unknown
B0524.3	sjj_B0524.3	WBGene00015242		B0524.3	Unknown
B0524.4	sjj_B0524.4	WBGene00015243		B0524.4	Unknown
B0524.5	sjj_B0524.5	WBGene00015244		B0524.5	Unknown
F53A3.2	sjj_F53A3.2	WBGene00018721		F53A3.2	DNA-Cell Cycle
F53A3.3	sjj_F53A3.3	WBGene00004491	rps-22	F53A3.3	Protein Synthesis
F53A3.4	sjj_F53A3.4	WBGene00004128	pqn-41	F53A3.4	Unknown
F53A3.6	sjj_F53A3.6	WBGene00018722		F53A3.6	Unknown
R155.3	sjj_R155.3	WBGene00020117		R155.3	Signalling
R155.4	sjj_R155.4	WBGene00020118		R155.4	Unknown
Y39A3B.1	sjj_Y39A3B.1	WBGene00021436		Y39A3B.1	Unknown
Y39A3B.4	sjj_Y39A3B.4	WBGene00005143	srd-66	Y39A3B.4	Neuro
Y39A3B.5	sjj_Y39A3B.5	WBGene00021439		Y39A3B.5	Neuro
M01E10.1	sjj_M01E10.1	WBGene00021439		Y39A3B.5	Neuro
M01E10.2	sjj_M01E10.2	WBGene00019708		M01E10.2	Unknown
M01E10.3	sjj_M01E10.3	WBGene00019709		M01E10.3	Unknown
Y39A3A.1	sjj_Y39A3A.1	WBGene00021432		Y39A3A.1	Viral
Y39A3A.2	sjj_Y39A3A.2	WBGene00021433		Y39A3A.2	Unknown
C39B5.a	sjj_C39B5.a	WBGene00005144	srd-67	C39B5.11	Neuro
C39B5.b	sjj_C39B5.b	WBGene00016528		C39B5.10	Unknown
C39B5.c	sjj_C39B5.c	WBGene00016527		C39B5.9	Degradation
C39B5.f	sjj_C39B5.f	WBGene00016523		C39B5.5	Metabolism
C39B5.g	sjj_C39B5.g	WBGene00016520		C39B5.2	Degradation
T20H9.1	sjj_T20H9.1	WBGene00020637		T20H9.1	Unknown
T20H9.2	sjj_T20H9.2	WBGene00020638		T20H9.2	Unknown
T20H9.3	sjj_T20H9.3	WBGene00020639		T20H9.3	Unknown
T20H9.5	sjj_T20H9.5	WBGene00020641		T20H9.5	Degradation
T20H9.6	sjj_T20H9.6	WBGene00020642		T20H9.6	Unknown
H04J21.1	sjj_H04J21.1	WBGene00019150		H04J21.1	Degradation
H04J21.3	sjj_H04J21.3	WBGene00001589	gip-1	H04J21.3	Unknown
H14E04.2a	sjj_H14E04.2a	WBGene00019199		H14E04.2	Unknown
H14E04.5	sjj_H14E04.5	WBGene00000506	cic-1	H14E04.5	RNA Synthesis
W04B5.1	sjj_W04B5.1	WBGene00021018		W04B5.1	Unknown
W04B5.2	sjj_W04B5.2	WBGene00021019		W04B5.2	NA Binding
W04B5.4	sjj_W04B5.4	WBGene00021021		W04B5.4	Unknown
W04B5.5	sjj_W04B5.5	WBGene00021022		W04B5.5	Signalling
W04B5.6	sjj_W04B5.6	WBGene00021023		W04B5.6	Unknown
E02H9.1	sjj_E02H9.1	WBGene00017099		E02H9.1	Unknown
E02H9.2	sjj_E02H9.2	WBGene00017100		E02H9.2	Unknown
E02H9.3	sjj_E02H9.3	WBGene00017101		E02H9.3	Unknown
E02H9.7	sjj_E02H9.7	WBGene00017105		E02H9.7	Unknown
E02H9.8	sjj_E02H9.8	WBGene00003711	nhr-121	E02H9.8	Transcription Factor
H19M22.1	sjj_H19M22.1	WBGene00002915	let-805	H19M22.2	Signalling
H19M22.2	sjj_H19M22.2	WBGene00002915	let-805	H19M22.2	Signalling
H19M22.3	sjj_H19M22.3	WBGene00019212		H19M22.3	Unknown
H19M22.4	sjj_H19M22.4	WBGene00023084		H19M22.4	Unknown
H34I24.1	sjj_H34I24.1	WBGene00019260		H34I24.1	Unknown
F56F11.1	sjj_F56F11.1	WBGene00018988		F56F11.1	Unknown
F56F11.3	sjj_F56F11.3	WBGene00018990		F56F11.3	NA Binding
F56F11.5	sjj_F56F11.5	WBGene00018992		F56F11.5	Unknown
T20B6.1	sjj_T20B6.1	WBGene00020597		T20B6.1	Signalling
T20B6.2	sjj_T20B6.2	WBGene00020598		T20B6.2	Unknown
T20B6.3	sjj_T20B6.3	WBGene00020599		T20B6.3	Unknown
R10F2.1	sjj_R10F2.1	WBGene00019994		R10F2.1	Signalling
R10F2.5	sjj_R10F2.5	WBGene00019996		R10F2.5	Unknown
R10F2.6	sjj_R10F2.6	WBGene00019997		R10F2.6	Unknown
H05C05.2	sjj_H05C05.2	WBGene00019158		H05C05.2	Unknown
H05C05.3	sjj_H05C05.3	WBGene00019159		H05C05.3	Unknown
H06I04.a	sjj_H06I04.a	WBGene00006725	ubl-1	H06I04.4	Degradation
H06I04.b	sjj_H06I04.b	WBGene00019170		H06I04.6	Unknown
H06I04.c	sjj_H06I04.c	WBGene00019171		H06I04.7	Unknown
H06I04.d	sjj_H06I04.d	WBGene00019169		H06I04.5	Signalling
H06I04.e	sjj_H06I04.e	WBGene00019169		H06I04.5	Signalling
H06I04.f	sjj_H06I04.f	WBGene00006725	ubl-1	H06I04.4	Degradation
H06I04.h	sjj_H06I04.h	WBGene00019168		H06I04.3	Protein Synthesis
H06I04.i	sjj_H06I04.i				Protein Synthesis
H06I04.k	sjj_H06I04.k				Unknown
C44B11.1	sjj_C44B11.1	WBGene00016633		C44B11.1	Unknown
C44B11.3	sjj_C44B11.3	WBGene00003175	mec-12	C44B11.3	Cell Arch
R148.1	sjj_R148.1	WBGene00023333		R148.t3	Unknown
R148.2	sjj_R148.2	WBGene00020101		R148.2	Unknown
R148.3	sjj_R148.3	WBGene00020102		R148.3	Unknown
R148.4	sjj_R148.4	WBGene00020103		R148.4	Unknown
R148.6	sjj_R148.6	WBGene00006452	heh-1	R148.6	Unknown
R148.7	sjj_R148.7	WBGene00020105		R148.7	Unknown
H09G03.1	sjj_H09G03.1	WBGene00019174		H09G03.1	Unknown
H09G03.2	sjj_H09G03.2	WBGene00001494	frm-8	H09G03.2	Unknown
F45H7.2	sjj_F45H7.2	WBGene00001559	gei-1	F45H7.2	Signalling
F45H7.3	sjj_F45H7.3	WBGene00001559	gei-1	F45H7.2	Signalling
F45H7.4	sjj_F45H7.4	WBGene00004183	prk-2	F45H7.4	Signalling
F45H7.6	sjj_F45H7.6	WBGene00009738		F45H7.6	Degradation
F59A2.1	sjj_F59A2.1	WBGene00003795	npp-9	F59A2.1	Cell Arch
F59A2.2	sjj_F59A2.2	WBGene00010302		F59A2.2	Unknown
F59A2.3	sjj_F59A2.3	WBGene00010303		F59A2.3	Unknown
F59A2.4	sjj_F59A2.4	WBGene00010304		F59A2.4	Unknown
F59A2.5	sjj_F59A2.5	WBGene00010305		F59A2.5	Unknown
F59A2.6	sjj_F59A2.6	WBGene00010306		F59A2.6	Cell Arch
K01A11.1	sjj_K01A11.1	WBGene00010449		K01A11.1	Unknown
K01A11.2	sjj_K01A11.2	WBGene00010450		K01A11.2	Unknown
K01A11.3	sjj_K01A11.3	WBGene00012801		Y43F4B.2	Unknown
K01A11.4	sjj_K01A11.4	WBGene00004976	spe-41	K01A11.4	Neuro
C34C12.1	sjj_C34C12.1	WBGene00007920		C34C12.1	Unknown
C34C12.2	sjj_C34C12.2	WBGene00007921		C34C12.2	Unknown
C34C12.3	sjj_C34C12.3	WBGene00007922		C34C12.3	Signalling
C34C12.4	sjj_C34C12.4	WBGene00007923		C34C12.4	Unknown
C34C12.6	sjj_C34C12.6	WBGene00007925		C34C12.6	Unknown
C34C12.8	sjj_C34C12.8	WBGene00007927		C34C12.8	Metabolism
M01F1.1	sjj_M01F1.1	WBGene00001639	gly-14	M01F1.1	Metabolism
M01F1.3	sjj_M01F1.3	WBGene00010809		M01F1.3	Metabolism
M01F1.4	sjj_M01F1.4	WBGene00010810		M01F1.4	Unknown
M01F1.5	sjj_M01F1.5	WBGene00010811		M01F1.5	Cell Arch
M01F1.7	sjj_M01F1.7	WBGene00010813		M01F1.7	Metabolism
M01F1.8	sjj_M01F1.8	WBGene00010814		M01F1.8	Unknown
C54C6.1	sjj_C54C6.1				Protein Synthesis
C54C6.2	sjj_C54C6.2	WBGene00000248	ben-1	C54C6.2	Cell Arch
C54C6.5	sjj_C54C6.5	WBGene00008287		C54C6.5	Unknown
C48D5.1	sjj_C48D5.1	WBGene00003605	nhr-6	C48D5.1	Transcription Factor
C48D5.2	sjj_C48D5.2	WBGene00004213	ptp-1	C48D5.2	Signalling
C32A3.1	sjj_C32A3.1	WBGene00004765	sel-8	C32A3.1	Transcription Factor
C32A3.3	sjj_C32A3.3	WBGene00007860		C32A3.3	Unknown
C46F11.1	sjj_C46F11.1	WBGene00006822	unc-93	C46F11.1	Unknown
C46F11.2	sjj_C46F11.2	WBGene00008117		C46F11.2	Metabolism
C46F11.3	sjj_C46F11.3	WBGene00008118		C46F11.3	Unknown
C46F11.4	sjj_C46F11.4	WBGene00008119		C46F11.4	NA Binding
C46F11.5	sjj_C46F11.5	WBGene00008120		C46F11.5	Unknown
T27D1.1	sjj_T27D1.1	WBGene00000885	cyp-9	T27D1.1	Metabolism
T27D1.3	sjj_T27D1.3	WBGene00012084		T27D1.3	Neuro
C14B1.1	sjj_C14B1.1	WBGene00003962	pdi-1	C14B1.1	Metabolism
C14B1.2	sjj_C14B1.2	WBGene00007573		C14B1.2	Unknown
C14B1.3	sjj_C14B1.3	WBGene00007574		C14B1.3	Degradation
C14B1.4	sjj_C14B1.4	WBGene00007575		C14B1.4	Unknown
C14B1.5	sjj_C14B1.5	WBGene00007576		C14B1.5	Metabolism
C14B1.6	sjj_C14B1.6	WBGene00007577		C14B1.6	Unknown
C14B1.7	sjj_C14B1.7	WBGene00007578		C14B1.7	Unknown
C14B1.8	sjj_C14B1.8	WBGene00007579		C14B1.8	Unknown
C14B1.9	sjj_C14B1.9	WBGene00007580		C14B1.9	Unknown
C14B1.10	sjj_C14B1.10	WBGene00007581		C14B1.10	Metabolism
F34D10.2	sjj_F34D10.2	WBGene00009372		F34D10.2	DNA-Cell Cycle
F34D10.3	sjj_F34D10.3	WBGene00009373		F34D10.3	DNA-Cell Cycle
F34D10.4	sjj_F34D10.4	WBGene00009374		F34D10.4	Unknown
F34D10.5	sjj_F34D10.5	WBGene00003033	lin-48	F34D10.5	NA Binding
F34D10.6	sjj_F34D10.6	WBGene00009376		F34D10.7	Unknown
C44F1.1	sjj_C44F1.1	WBGene00008091		C44F1.1	Unknown
C44F1.2	sjj_C44F1.2	WBGene00008092		C44F1.2	Chromatin
C44F1.3	sjj_C44F1.3	WBGene00002267	lec-4	C44F1.3	Unknown
C44F1.4	sjj_C44F1.4	WBGene00000070	acy-3	C44F1.5	Unknown
C44F1.5	sjj_C44F1.5	WBGene00000070	acy-3	C44F1.5	Signalling
T24A11.1	sjj_T24A11.1	WBGene00003476	mtm-3	T24A11.1	Signalling
T24A11.2	sjj_T24A11.2	WBGene00011974		T24A11.2	Unknown
T24A11.3	sjj_T24A11.3	WBGene00006591	toh-1	T24A11.3	Proteases
T24A11.4	sjj_T24A11.4	WBGene00006591	toh-1	T24A11.3	Unknown
R13G10.1	sjj_R13G10.1	WBGene00001086	dpy-27	R13G10.1	DNA-Cell Cycle
R13G10.2	sjj_R13G10.2	WBGene00000137	amx-1	R13G10.2	Metabolism
R13G10.3	sjj_R13G10.3	WBGene00000137	amx-1	R13G10.2	Metabolism
R13G10.4	sjj_R13G10.4	WBGene00011260		R13G10.4	Unknown
C36A4.1	sjj_C36A4.1	WBGene00007963		C36A4.1	Metabolism
C36A4.2	sjj_C36A4.2	WBGene00007964		C36A4.2	Metabolism
C36A4.3	sjj_C36A4.3	WBGene00014697		C36A4.3	Unknown
C36A4.4	sjj_C36A4.4	WBGene00007965		C36A4.4	Metabolism
C36A4.5	sjj_C36A4.5	WBGene00007966		C36A4.5	Unknown
C36A4.6	sjj_C36A4.6	WBGene00007967		C36A4.6	Metabolism
C36A4.7	sjj_C36A4.7				Viral
C36A4.8	sjj_C36A4.8	WBGene00000264	brc-1	C36A4.8	Unknown
C36A4.9	sjj_C36A4.9	WBGene00007969		C36A4.9	Metabolism
C36A4.10	sjj_C36A4.10	WBGene00007970		C36A4.10	Unknown
F13B10.1	sjj_F13B10.1	WBGene00006575	tir-1	F13B10.1	Unknown
F13B10.2	sjj_F13B10.2	WBGene00004414	rpl-3	F13B10.2	Protein Synthesis
ZK1058.2	sjj_ZK1058.2	WBGene00003930	pat-3	ZK1058.2	Cell Arch
ZK1058.5	sjj_ZK1058.5	WBGene00014205		ZK1058.5	Metabolism
ZK1058.6	sjj_ZK1058.6	WBGene00014206		ZK1058.6	Metabolism
ZK1058.9	sjj_ZK1058.9	WBGene00014207		ZK1058.9	Unknown
F37A8.1	sjj_F37A8.1	WBGene00009501		F37A8.1	Unknown
F37A8.2	sjj_F37A8.2	WBGene00009502		F37A8.2	Unknown
F37A8.3	sjj_F37A8.3	WBGene00009502		F37A8.2	Unknown
R10E9.1	sjj_R10E9.1	WBGene00003423	msi-1	R10E9.1	RNA Binding
R10E9.2	sjj_R10E9.2	WBGene00011214		R10E9.2	Unknown
R10E9.3	sjj_R10E9.3	WBGene00011215		R10E9.3	Unknown
Y1A5A.1	sjj_Y1A5A.1	WBGene00012379		Y1A5A.1	Unknown
Y1A5A.2	sjj_Y1A5A.2	WBGene00012380		Y1A5A.2	Unknown
C36E8.1	sjj_C36E8.1	WBGene00007980		C36E8.1	RNA Synthesis
C36E8.2	sjj_C36E8.2	WBGene00007981		C36E8.2	Unknown
C36E8.3	sjj_C36E8.3	WBGene00007982		C36E8.3	Unknown
C36E8.4	sjj_C36E8.4	WBGene00007983		C36E8.4	Unknown
C36E8.5	sjj_C36E8.5				Cell Arch
T02C12.1	sjj_T02C12.1	WBGene00002038	hum-5	T02C12.1	Cell Arch
T02C12.2	sjj_T02C12.2	WBGene00011367		T02C12.2	RNA Synthesis
T02C12.3	sjj_T02C12.3	WBGene00011368		T02C12.3	RNA Synthesis
E03A3.2	sjj_E03A3.2	WBGene00004322	rcq-5	E03A3.2	DNA-Cell Cycle
E03A3.3	sjj_E03A3.3				Chromatin
E03A3.4	sjj_E03A3.4	WBGene00001944	his-70	E03A3.4	Chromatin
E03A3.5	sjj_E03A3.5	WBGene00008465		E03A3.5	Unknown
E03A3.6	sjj_E03A3.6	WBGene00008466		E03A3.7	Unknown
E03A3.7	sjj_E03A3.7	WBGene00008466		E03A3.7	Unknown
E03A3.8	sjj_E03A3.8	WBGene00008467		E03A3.8	Unknown
C03C10.1	sjj_C03C10.1	WBGene00002202	kin-19	C03C10.1	Signalling
C03C10.2	sjj_C03C10.2	WBGene00007269		C03C10.2	Signalling
C03C10.3	sjj_C03C10.3	WBGene00004392	rnr-2	C03C10.3	Metabolism
C03C10.4	sjj_C03C10.4	WBGene00007270		C03C10.4	Unknown
C03C10.5	sjj_C03C10.5	WBGene00007271		C03C10.5	Unknown
C03C10.6	sjj_C03C10.6	WBGene00007272		C03C10.6	Unknown
C03C10.7	sjj_C03C10.7	WBGene00008467		E03A3.8	Unknown
C30D11.2	sjj_C30D11.2	WBGene00007815		C30D11.2	Unknown
C16C10.1	sjj_C16C10.1	WBGene00007622		C16C10.1	Metabolism
C16C10.2	sjj_C16C10.2	WBGene00007623		C16C10.2	Unknown
C16C10.3	sjj_C16C10.3	WBGene00007624		C16C10.3	RNA Binding
C16C10.4	sjj_C16C10.4	WBGene00007625		C16C10.4	Unknown
C16C10.5	sjj_C16C10.5	WBGene00007626		C16C10.5	Unknown
C16C10.6	sjj_C16C10.6	WBGene00007627		C16C10.6	Unknown
C16C10.7	sjj_C16C10.7	WBGene00004381	rnf-5	C16C10.7	Signalling
C16C10.8	sjj_C16C10.8	WBGene00007628		C16C10.8	Unknown
C16C10.9	sjj_C16C10.9	WBGene00007629		C16C10.9	Unknown
C16C10.10	sjj_C16C10.10	WBGene00006448	tag-73	C16C10.10	Metabolism
C16C10.11	sjj_C16C10.11	WBGene00007630		C16C10.11	Unknown
C16C10.12	sjj_C16C10.12	WBGene00007631		C16C10.12	Small Molecule Transport
R74.1	sjj_R74.1	WBGene00003073	lrs-1	R74.1	Protein Synthesis
R74.2	sjj_R74.2	WBGene00011278		R74.2	Unknown
R74.3	sjj_R74.3	WBGene00006959	xbp-1	R74.3	Transcription Factor
R74.4	sjj_R74.4	WBGene00001034	dnj-16	R74.4	Unknown
R74.5	sjj_R74.5	WBGene00011279		R74.5	RNA Binding
R74.6	sjj_R74.6	WBGene00011280		R74.6	Protein Synthesis
R74.8	sjj_R74.8	WBGene00011282		R74.8	Unknown
F43C1.1	sjj_F43C1.1	WBGene00009647		F43C1.1	Signalling
F43C1.2	sjj_F43C1.2	WBGene00003401	mpk-1	F43C1.2	Signalling
F43C1.3	sjj_F43C1.3	WBGene00023422		F43C1.6	Protein Synthesis
F43C1.5	sjj_F43C1.5				Signalling
Y44F5A.1	sjj_Y44F5A.1	WBGene00012858		Y44F5A.1	Unknown
T08A11.1	sjj_T08A11.1	WBGene00011604		T08A11.1	Unknown
T08A11.2	sjj_T08A11.2	WBGene00011605		T08A11.2	RNA Synthesis
R10E4.1	sjj_R10E4.1	WBGene00011198		R10E4.1	Unknown
R10E4.2	sjj_R10E4.2	WBGene00011199		R10E4.2	RNA Binding
R10E4.3	sjj_R10E4.3	WBGene00011200		R10E4.3	Unknown
R10E4.4	sjj_R10E4.4	WBGene00003157	mcm-5	R10E4.4	DNA-Cell Cycle
R10E4.5	sjj_R10E4.5	WBGene00011201		R10E4.5	DNA-Cell Cycle
R10E4.6	sjj_R10E4.6	WBGene00011202		R10E4.6	Unknown
R10E4.7	sjj_R10E4.7	WBGene00011203		R10E4.7	Unknown
R10E4.8	sjj_R10E4.8				Viral
R10E4.9	sjj_R10E4.9	WBGene00011205		R10E4.9	Unknown
R10E4.11	sjj_R10E4.11	WBGene00011206		R10E4.11	NA Binding
H38K22.1	sjj_H38K22.1	WBGene00001352	evl-14	H38K22.1	Unknown
H38K22.2	sjj_H38K22.2	WBGene00010428	dcn-1	H38K22.2	Unknown
H38K22.3	sjj_H38K22.3	WBGene00006478	tag-131	H38K22.3	Unknown
H38K22.4	sjj_H38K22.4	WBGene00010429		H38K22.4	Unknown
B0285.1	sjj_B0285.1	WBGene00007135		B0285.1	Signalling
B0285.2	sjj_B0285.2	WBGene00007135		B0285.1	Signalling
B0285.3	sjj_B0285.3	WBGene00007136		B0285.3	Unknown
B0285.4	sjj_B0285.4	WBGene00007137		B0285.4	Unknown
B0285.5	sjj_B0285.5	WBGene00002003	hse-5	B0285.5	Unknown
B0285.6	sjj_B0285.6	WBGene00007138		B0285.6	Unknown
B0285.7	sjj_B0285.7	WBGene00007139		B0285.7	Unknown
B0285.8	sjj_B0285.8	WBGene00000511	ckb-1	B0285.8	Metabolism
B0285.9	sjj_B0285.9	WBGene00000512	ckb-2	B0285.9	Metabolism
B0285.10	sjj_B0285.10	WBGene00000513	ckb-3	B0285.10	Metabolism
B0284.1	sjj_B0284.1	WBGene00007131		B0284.1	Unknown
B0284.2	sjj_B0284.2	WBGene00007132		B0284.2	Unknown
B0284.3	sjj_B0284.3	WBGene00007133		B0284.3	Proteases
B0284.4	sjj_B0284.4	WBGene00007134		B0284.4	Unknown
R07E5.1	sjj_R07E5.1	WBGene00011109		R07E5.1	Unknown
R07E5.2	sjj_R07E5.2	WBGene00011110		R07E5.2	Metabolism
R07E5.3	sjj_R07E5.3	WBGene00011111		R07E5.3	Chromatin
R07E5.4	sjj_R07E5.4	WBGene00011112		R07E5.4	Unknown
R07E5.5	sjj_R07E5.5	WBGene00011113		R07E5.5	NA Binding
R07E5.7	sjj_R07E5.7	WBGene00011115		R07E5.7	Unknown
R07E5.8	sjj_R07E5.8	WBGene00000520	cku-80	R07E5.8	DNA-Cell Cycle
R07E5.10	sjj_R07E5.10	WBGene00011116		R07E5.10	Transcription Factor
R07E5.11	sjj_R07E5.11	WBGene00011117		R07E5.11	Unknown
R07E5.12	sjj_R07E5.12	WBGene00011118		R07E5.12	Unknown
R07E5.14	sjj_R07E5.14	WBGene00004387	rnp-4	R07E5.14	RNA Binding
R07E5.15	sjj_R07E5.15	WBGene00011121		R07E5.17	Unknown
C28A5.1	sjj_C28A5.1	WBGene00007788		C28A5.1	Unknown
C28A5.2	sjj_C28A5.2	WBGene00007789		C28A5.2	Unknown
C28A5.3	sjj_C28A5.3	WBGene00003590	nex-3	C28A5.3	Cell Arch
C28A5.4	sjj_C28A5.4	WBGene00000463	ceh-43	C28A5.4	Transcription Factor
C28A5.5	sjj_C28A5.5	WBGene00007790		C28A5.5	Unknown
C28A5.6	sjj_C28A5.6	WBGene00007791		C28A5.6	Signalling
F56F3.1	sjj_F56F3.1	WBGene00004132	pqn-45	F56F3.1	Unknown
F56F3.2	sjj_F56F3.2	WBGene00003577	ndg-4	F56F3.2	Signalling
F56F3.3	sjj_F56F3.3	WBGene00010154		F56F3.3	Unknown
F56F3.4	sjj_F56F3.4	WBGene00010155		F56F3.4	Degradation
F56F3.5	sjj_F56F3.5	WBGene00004470	rps-1	F56F3.5	Protein Synthesis
F56F3.6	sjj_F56F3.6	WBGene00002100	ins-17	F56F3.6	Signalling
C07G2.1	sjj_C07G2.1	WBGene00000465	cej-1	C07G2.1	Unknown
C07G2.3	sjj_C07G2.3	WBGene00000380	cct-5	C07G2.3	Protein Synthesis
F25F2.1	sjj_F25F2.1	WBGene00009115		F25F2.1	Signalling
F25F2.2	sjj_F25F2.2	WBGene00000396	cdh-4	F25F2.2	Signalling
M88.1	sjj_M88.1	WBGene00010904		M88.1	Metabolism
M88.2	sjj_M88.2	WBGene00010905		M88.2	Unknown
M88.3	sjj_M88.3	WBGene00010906		M88.3	Unknown
M88.4	sjj_M88.4	WBGene00010907		M88.4	Signalling
M88.5	sjj_M88.5	WBGene00010908		M88.5	RNA Binding
M88.6	sjj_M88.6	WBGene00003915	pan-1	M88.6	Unknown
F35G12.1	sjj_F35G12.1	WBGene00009439		F35G12.1	Unknown
F35G12.3	sjj_F35G12.3	WBGene00004762	sel-5	F35G12.3	Signalling
F35G12.4	sjj_F35G12.4	WBGene00009441		F35G12.4	Unknown
F35G12.5	sjj_F35G12.5	WBGene00009442		F35G12.5	Unknown
F35G12.6	sjj_F35G12.6	WBGene00003112	mab-21	F35G12.6	Unknown
F35G12.7	sjj_F35G12.7	WBGene00009443		F35G12.7	Unknown
F35G12.8	sjj_F35G12.8	WBGene00004874	smc-4	F35G12.8	DNA-Cell Cycle
F35G12.10	sjj_F35G12.10				Metabolism
F35G12.12	sjj_F35G12.12	WBGene00009445		F35G12.12	Unknown
F10F2.2	sjj_F10F2.2	WBGene00008654		F10F2.2	Metabolism
F10F2.3	sjj_F10F2.3	WBGene00008655		F10F2.3	Metabolism
F10F2.4	sjj_F10F2.4	WBGene00008656		F10F2.4	Unknown
F10F2.5	sjj_F10F2.5	WBGene00008657		F10F2.5	Unknown
F10F2.6	sjj_F10F2.6	WBGene00008658		F10F2.6	Unknown
F10F2.7	sjj_F10F2.7	WBGene00008659		F10F2.7	Unknown
F10F2.8	sjj_F10F2.8	WBGene00008660		F10F2.8	Unknown
F10F2.9	sjj_F10F2.9	WBGene00004118	pqn-29	F10F2.9	Unknown
T23F11.1	sjj_T23F11.1	WBGene00011953		T23F11.1	Signalling
T23F11.2	sjj_T23F11.2	WBGene00011954		T23F11.2	Unknown
T23F11.3	sjj_T23F11.3	WBGene00011955		T23F11.3	Unknown
T23F11.4	sjj_T23F11.4	WBGene00011956		T23F11.4	NA Binding
T23F11.5	sjj_T23F11.5	WBGene00005170	srg-13	T23F11.5	Neuro
T04A8.1	sjj_T04A8.1	WBGene00005168	srg-10	T04A8.1	Neuro
T04A8.2	sjj_T04A8.2	WBGene00005169	srg-11	T04A8.2	Neuro
T04A8.3	sjj_T04A8.3	WBGene00011405		T04A8.3	Unknown
T04A8.4	sjj_T04A8.4	WBGene00011406		T04A8.4	Unknown
T04A8.5	sjj_T04A8.5	WBGene00011407		T04A8.5	Metabolism
T04A8.6	sjj_T04A8.6	WBGene00011408		T04A8.6	RNA Binding
T04A8.7	sjj_T04A8.7	WBGene00011409		T04A8.7	Metabolism
T04A8.8	sjj_T04A8.8	WBGene00011410		T04A8.8	Unknown
T04A8.9	sjj_T04A8.9	WBGene00001036	dnj-18	T04A8.9	Unknown
T04A8.11	sjj_T04A8.11	WBGene00011412		T04A8.11	Protein Synthesis
T04A8.12	sjj_T04A8.12	WBGene00011413		T04A8.12	Unknown
T04A8.13	sjj_T04A8.13	WBGene00011414		T04A8.13	RNA Binding
T04A8.14	sjj_T04A8.14	WBGene00001259	emb-5	T04A8.14	RNA Synthesis
T04A8.15	sjj_T04A8.15	WBGene00011415		T04A8.15	Unknown
T04A8.16	sjj_T04A8.16	WBGene00000543	clp-2	T04A8.16	Unknown
F17C8.1	sjj_F17C8.1	WBGene00000068	acy-1	F17C8.1	Signalling
F17C8.2	sjj_F17C8.2	WBGene00000664	col-89	F17C8.2	Collagen
F17C8.3	sjj_F17C8.3	WBGene00008912		F17C8.7	Unknown
F17C8.5	sjj_F17C8.5	WBGene00006661	twk-6	F17C8.5	Cell Arch
F17C8.6	sjj_F17C8.6	WBGene00008911		F17C8.6	Unknown
VB0393L.1	sjj_VB0393L.1	WBGene00012146		VB0393L.2	Unknown
B0393.1	sjj_B0393.1	WBGene00004469	rps-0	B0393.1	Protein Synthesis
B0393.2	sjj_B0393.2	WBGene00007167		B0393.2	Cell Arch
B0393.3	sjj_B0393.3	WBGene00007168		B0393.3	Degradation
B0393.4	sjj_B0393.4	WBGene00007169		B0393.4	Unknown
B0393.5	sjj_B0393.5	WBGene00007170		B0393.5	Signalling
B0393.6	sjj_B0393.6	WBGene00007171		B0393.6	Unknown
B0393.7	sjj_B0393.7	WBGene00007172		B0393.7	Signalling
C38D4.1	sjj_C38D4.1	WBGene00008003		C38D4.1	Unknown
C38D4.2	sjj_C38D4.2	WBGene00008003		C38D4.1	Unknown
C38D4.3	sjj_C38D4.3	WBGene00008004		C38D4.3	Chromatin
C38D4.4	sjj_C38D4.4	WBGene00008005		C38D4.4	Unknown
C38D4.5	sjj_C38D4.5	WBGene00008006		C38D4.5	Signalling
C38D4.6	sjj_C38D4.6	WBGene00003912	pal-1	C38D4.6	Transcription Factor
C38D4.7	sjj_C38D4.7	WBGene00008007		C38D4.7	NA Binding
C38D4.8	sjj_C38D4.8	WBGene00000193		C38D4.8	Signalling
C38D4.9	sjj_C38D4.9	WBGene00008008		C38D4.9	Metabolism
F26A1.1	sjj_F26A1.1	WBGene00017801		F26A1.1	Unknown
F26A1.2	sjj_F26A1.2	WBGene00001437	fkh-5	F26A1.2	Transcription Factor
F26A1.3	sjj_F26A1.3	WBGene00017802		F26A1.3	Signalling
F26A1.4	sjj_F26A1.4	WBGene00017803		F26A1.4	Signalling
F26A1.5	sjj_F26A1.5				Signalling
F26A1.6	sjj_F26A1.6	WBGene00017804		F26A1.6	Unknown
F26A1.7	sjj_F26A1.7	WBGene00017805		F26A1.7	Unknown
F26A1.8	sjj_F26A1.8	WBGene00017806		F26A1.8	Metabolism
F26A1.9	sjj_F26A1.9	WBGene00017807		F26A1.9	Unknown
F26A1.10	sjj_F26A1.10	WBGene00017808		F26A1.10	Unknown
F26A1.11	sjj_F26A1.11	WBGene00017809		F26A1.11	Unknown
F26A1.12	sjj_F26A1.12	WBGene00017810		F26A1.12	Unknown
F26A1.13	sjj_F26A1.13	WBGene00017811		F26A1.13	Unknown
F26A1.14	sjj_F26A1.14	WBGene00017812		F26A1.14	Unknown
C35D10.1	sjj_C35D10.1				Unknown
C35D10.2	sjj_C35D10.2	WBGene00016440		C35D10.2	Signalling
C35D10.3	sjj_C35D10.3	WBGene00016441		C35D10.3	Unknown
C35D10.4	sjj_C35D10.4	WBGene00000767	coq-8	C35D10.4	Metabolism
C35D10.5	sjj_C35D10.5	WBGene00016442		C35D10.5	Metabolism
C35D10.6	sjj_C35D10.6	WBGene00016443		C35D10.6	Metabolism
C35D10.7	sjj_C35D10.7	WBGene00016444		C35D10.7	Unknown
C35D10.8	sjj_C35D10.8	WBGene00016445		C35D10.8	Unknown
C35D10.9	sjj_C35D10.9	WBGene00000418	ced-4	C35D10.9	Signalling
C35D10.10	sjj_C35D10.10	WBGene00016446		C35D10.10	Metabolism
C35D10.11	sjj_C35D10.11	WBGene00016447		C35D10.11	Unknown
C35D10.12	sjj_C35D10.12	WBGene00016448		C35D10.12	Metabolism
C35D10.13	sjj_C35D10.13	WBGene00016449		C35D10.13	Unknown
C35D10.14	sjj_C35D10.14	WBGene00016451		C35D10.15	Unknown
F26F4.1	sjj_F26F4.1	WBGene00017825		F26F4.1	Unknown
F26F4.2	sjj_F26F4.2	WBGene00017829		F26F4.9	Unknown
F26F4.3	sjj_F26F4.3	WBGene00004400	rom-1	F26F4.3	Signalling
F26F4.4	sjj_F26F4.4	WBGene00017826		F26F4.4	Unknown
F26F4.5	sjj_F26F4.5	WBGene00017827		F26F4.5	Unknown
F26F4.6	sjj_F26F4.6	WBGene00017828		F26F4.6	Unknown
F26F4.7	sjj_F26F4.7	WBGene00003598	nhl-2	F26F4.7	Chromatin
F26F4.8	sjj_F26F4.8	WBGene00005011	spt-1	F26F4.8	NA Binding
F26F4.9	sjj_F26F4.9	WBGene00017831		F26F4.12	Unknown
F26F4.10	sjj_F26F4.10	WBGene00004679	rrt-1	F26F4.10	Protein Synthesis
F26F4.11	sjj_F26F4.11	WBGene00017830		F26F4.11	RNA Synthesis
C26E6.1	sjj_C26E6.1	WBGene00016137		C26E6.1	Unknown
C26E6.2	sjj_C26E6.2	WBGene00016138		C26E6.2	Unknown
C26E6.3	sjj_C26E6.3	WBGene00016139		C26E6.3	DNA-Cell Cycle
C26E6.4	sjj_C26E6.4	WBGene00016140		C26E6.4	RNA Synthesis
C26E6.5	sjj_C26E6.5	WBGene00001499	fsn-1	C26E6.5	Degradation
C26E6.6	sjj_C26E6.6	WBGene00016142		C26E6.6	Protein Synthesis
C26E6.7	sjj_C26E6.7	WBGene00016143		C26E6.7	Unknown
C26E6.8	sjj_C26E6.8	WBGene00006735	ula-1	C26E6.8	Signalling
C26E6.9	sjj_C26E6.9	WBGene00004782	set-2	C26E6.9	Unknown
C26E6.11	sjj_C26E6.11	WBGene00016144		C26E6.11	Unknown
C26E6.12	sjj_C26E6.12	WBGene00004782	set-2	C26E6.9	Unknown
C27F2.1	sjj_C27F2.1	WBGene00016165		C27F2.1	Unknown
C27F2.2	sjj_C27F2.2	WBGene00003558	nca-2	C27F2.2	Neuro
C27F2.3	sjj_C27F2.3	WBGene00003558	nca-2	C27F2.2	Neuro
C27F2.4	sjj_C27F2.4	WBGene00016166		C27F2.4	Metabolism
C27F2.5	sjj_C27F2.5	WBGene00016167		C27F2.5	Unknown
C27F2.6	sjj_C27F2.6	WBGene00016168		C27F2.6	Small Molecule Transport
C27F2.7	sjj_C27F2.7	WBGene00016171		C27F2.10	Unknown
C27F2.8	sjj_C27F2.8	WBGene00016170		C27F2.8	Unknown
R144.1	sjj_R144.1	WBGene00002218	klp-6	R144.1	Cell Arch
R144.2	sjj_R144.2	WBGene00020092		R144.2	RNA Synthesis
R144.3	sjj_R144.3				NA Binding
R144.4	sjj_R144.4	WBGene00020094		R144.4	Unknown
R144.5	sjj_R144.5	WBGene00020095		R144.5	Unknown
R144.6	sjj_R144.6	WBGene00020096		R144.6	Unknown
R144.7	sjj_R144.7	WBGene00020097		R144.7	Unknown
R144.8	sjj_R144.8	WBGene00020094		R144.4	Unknown
C45G9.1	sjj_C45G9.1	WBGene00016673		C45G9.1	Signalling
C45G9.2	sjj_C45G9.2	WBGene00016674		C45G9.2	Unknown
C45G9.4	sjj_C45G9.4	WBGene00016675		C45G9.4	Unknown
C45G9.5	sjj_C45G9.5	WBGene00016676		C45G9.5	Unknown
C45G9.7	sjj_C45G9.7	WBGene00016678		C45G9.7	Signalling
C45G9.8	sjj_C45G9.8	WBGene00016679		C45G9.8	Unknown
C45G9.9	sjj_C45G9.9	WBGene00016680		C45G9.9	Unknown
C45G9.10	sjj_C45G9.10	WBGene00016681		C45G9.10	Unknown
C45G9.11	sjj_C45G9.11	WBGene00016682		C45G9.11	Unknown
C45G9.12	sjj_C45G9.12	WBGene00016683		C45G9.12	Unknown
F54D8.1	sjj_F54D8.1				Collagen
F54D8.2	sjj_F54D8.2	WBGene00018800		F54D8.2	Metabolism
F54D8.3	sjj_F54D8.3	WBGene00000107	alh-1	F54D8.3	Metabolism
F54D8.4	sjj_F54D8.4	WBGene00000279	cah-1	F54D8.4	Metabolism
F54D8.5	sjj_F54D8.5	WBGene00018801		F54D8.5	Unknown
F54D8.6	sjj_F54D8.6	WBGene00018802		F54D8.6	Unknown
F21H11.1	sjj_F21H11.1	WBGene00017682		F21H11.2	Unknown
F21H11.2	sjj_F21H11.2	WBGene00017682		F21H11.2	Unknown
F21H11.3	sjj_F21H11.3	WBGene00006543	tbx-2	F21H11.3	Transcription Factor
F21H11.4	sjj_F21H11.4	WBGene00021900		Y54H5A.2	Unknown
T10F2.1	sjj_T10F2.1	WBGene00001744	grs-1	T10F2.1	Protein Synthesis
T10F2.2	sjj_T10F2.2	WBGene00020422		T10F2.2	Metabolism
T10F2.3	sjj_T10F2.3	WBGene00006736	ulp-1	T10F2.3	Degradation
T10F2.4	sjj_T10F2.4	WBGene00020423		T10F2.4	Unknown
K10D2.1	sjj_K10D2.1	WBGene00019627		K10D2.1	Unknown
K10D2.2	sjj_K10D2.2	WBGene00019628		K10D2.2	Unknown
K10D2.3	sjj_K10D2.3	WBGene00019629		K10D2.3	NA Binding
K10D2.4	sjj_K10D2.4	WBGene00019630		K10D2.4	Unknown
K10D2.5	sjj_K10D2.5	WBGene00019631		K10D2.5	Unknown
K10D2.6	sjj_K10D2.6	WBGene00019632		K10D2.6	Metabolism
K10D2.7	sjj_K10D2.7	WBGene00019633		K10D2.7	Metabolism
ZC155.1	sjj_ZC155.1	WBGene00003588	nex-1	ZC155.1	Cell Arch
ZC155.2	sjj_ZC155.2	WBGene00022530		ZC155.2	Chromatin
ZC155.3	sjj_ZC155.3	WBGene00022531		ZC155.3	Unknown
ZC155.4	sjj_ZC155.4	WBGene00022532		ZC155.4	Unknown
ZC155.5	sjj_ZC155.5	WBGene00022533		ZC155.5	Unknown
ZC155.6	sjj_ZC155.6	WBGene00022532		ZC155.4	Unknown
ZC155.7	sjj_ZC155.7	WBGene00022534		ZC155.7	Cell Arch
C34E10.1	sjj_C34E10.1	WBGene00001662	gop-3	C34E10.1	Unknown
C34E10.2	sjj_C34E10.2	WBGene00001661	gop-2	C34E10.2	Cell Arch
C34E10.3	sjj_C34E10.3	WBGene00001660	gop-1	C34E10.3	Unknown
C34E10.4	sjj_C34E10.4	WBGene00006946	wrs-2	C34E10.4	Protein Synthesis
C34E10.5	sjj_C34E10.5	WBGene00016408		C34E10.5	Unknown
C34E10.6	sjj_C34E10.6	WBGene00000229	atp-2	C34E10.6	Metabolism
C34E10.7	sjj_C34E10.7	WBGene00000561	cnd-1	C34E10.7	Transcription Factor
C34E10.8	sjj_C34E10.8	WBGene00016409		C34E10.8	Unknown
ZC395.1	sjj_ZC395.1	WBGene00022595		ZC395.1	Unknown
ZC395.2	sjj_ZC395.2	WBGene00000536	clk-1	ZC395.2	Metabolism
ZC395.3	sjj_ZC395.3	WBGene00006590	toc-1	ZC395.3	Small Molecule Transport
ZC395.4	sjj_ZC395.4	WBGene00022596		ZC395.4	Unknown
ZC395.5	sjj_ZC395.5	WBGene00022597		ZC395.5	Unknown
ZC395.6	sjj_ZC395.6	WBGene00001740	gro-1	ZC395.6	Protein Synthesis
ZC395.8	sjj_ZC395.8	WBGene00022598		ZC395.8	NA Binding
ZC395.9	sjj_ZC395.9	WBGene00022598		ZC395.8	NA Binding
ZC395.10	sjj_ZC395.10	WBGene00022599		ZC395.10	Unknown
ZC395.11	sjj_ZC395.11	WBGene00022600		ZC395.11	Unknown
T15B12.2	sjj_T15B12.2	WBGene00020531		T15B12.2	Signalling
F52C9.1	sjj_F52C9.1	WBGene00018672		F52C9.1	Unknown
F52C9.3	sjj_F52C9.3				Unknown
F52C9.4	sjj_F52C9.4	WBGene00004095	pqe-1	F52C9.8	Unknown
F52C9.5	sjj_F52C9.5	WBGene00018675		F52C9.5	Unknown
F52C9.6	sjj_F52C9.6	WBGene00018676		F52C9.6	Viral
F52C9.7	sjj_F52C9.7	WBGene00018677		F52C9.7	Unknown
ZK121.b	sjj_ZK121.b	WBGene00022663		ZK121.1	Unknown
ZK121.c	sjj_ZK121.c	WBGene00022664		ZK121.2	Unknown
Y32H12A.a	sjj_Y32H12A.a	WBGene00021316		Y32H12A.8	Unknown
Y32H12A.b	sjj_Y32H12A.b	WBGene00021314		Y32H12A.6	Unknown
Y32H12A.e	sjj_Y32H12A.e	WBGene00021312		Y32H12A.4	Unknown
Y32H12A.f	sjj_Y32H12A.f	WBGene00000973	dhs-9	Y32H12A.3	Unknown
Y32H12A.g	sjj_Y32H12A.g	WBGene00021311		Y32H12A.2	Unknown
Y32H12A.h	sjj_Y32H12A.h	WBGene00021310		Y32H12A.1	Neuro
W03A5.1	sjj_W03A5.1	WBGene00020966		W03A5.1	Unknown
W03A5.2	sjj_W03A5.2	WBGene00020966		W03A5.1	Unknown
W03A5.3	sjj_W03A5.3	WBGene00001731	grl-22	W03A5.3	Unknown
W03A5.4	sjj_W03A5.4	WBGene00020968		W03A5.4	Unknown
W03A5.5	sjj_W03A5.5	WBGene00020969		W03A5.5	Unknown
W03A5.6	sjj_W03A5.6	WBGene00020970		W03A5.6	Unknown
W03A5.7	sjj_W03A5.7	WBGene00001042	dnj-24	W03A5.7	Unknown
T24G10.2	sjj_T24G10.2	WBGene00020779		T24G10.2	Chromatin
F48E8.2	sjj_F48E8.2	WBGene00018609		F48E8.2	Unknown
F48E8.3	sjj_F48E8.3	WBGene00018610		F48E8.3	Metabolism
F48E8.5	sjj_F48E8.5	WBGene00003901	paa-1	F48E8.5	Signalling
F48E8.6	sjj_F48E8.6	WBGene00018612		F48E8.6	Unknown
F48E8.7	sjj_F48E8.7	WBGene00018613		F48E8.7	Degradation
R02F2.1	sjj_R02F2.1	WBGene00019831		R02F2.1	Unknown
R02F2.2	sjj_R02F2.2	WBGene00019832		R02F2.2	Unknown
R02F2.3	sjj_R02F2.3	WBGene00019832		R02F2.2	Signalling
R02F2.4	sjj_R02F2.4	WBGene00019833		R02F2.4	Unknown
R02F2.5	sjj_R02F2.5	WBGene00019834		R02F2.5	Unknown
R02F2.6	sjj_R02F2.6	WBGene00019835		R02F2.6	Unknown
R02F2.7	sjj_R02F2.7	WBGene00019836		R02F2.7	Unknown
R02F2.8	sjj_R02F2.8	WBGene00019837		R02F2.8	Small Molecule Transport
D1044.1	sjj_D1044.1	WBGene00017027		D1044.1	Unknown
D1044.2	sjj_D1044.2	WBGene00017028		D1044.2	Unknown
D1044.3	sjj_D1044.3	WBGene00017033		D1044.8	Signalling
D1044.4	sjj_D1044.4	WBGene00017029		D1044.4	Unknown
D1044.5	sjj_D1044.5	WBGene00017030		D1044.5	Unknown
D1044.6	sjj_D1044.6	WBGene00017031		D1044.6	Unknown
F09F7.1	sjj_F09F7.1	WBGene00017299		F09F7.1	Unknown
F09F7.2	sjj_F09F7.2	WBGene00003371	mlc-3	F09F7.2	Cell Arch
F09F7.3	sjj_F09F7.3	WBGene00017300		F09F7.3	RNA Synthesis
F09F7.4	sjj_F09F7.4	WBGene00017301		F09F7.4	Metabolism
F09F7.5	sjj_F09F7.5	WBGene00017302		F09F7.5	Unknown
F09F7.6	sjj_F09F7.6	WBGene00017303		F09F7.6	Unknown
F09F7.7	sjj_F09F7.7	WBGene00017304		F09F7.7	Unknown
F09F7.8	sjj_F09F7.8	WBGene00017305		F09F7.8	Unknown
F56D2.1	sjj_F56D2.1	WBGene00018963		F56D2.1	Proteases
F56D2.2	sjj_F56D2.2	WBGene00018964		F56D2.2	Unknown
F56D2.3	sjj_F56D2.3	WBGene00018965		F56D2.3	Unknown
F56D2.4	sjj_F56D2.4	WBGene00006731	uev-2	F56D2.4	RNA Binding
F56D2.6	sjj_F56D2.6	WBGene00018967		F56D2.6	RNA Synthesis
F56D2.7	sjj_F56D2.7	WBGene00000420	ced-6	F56D2.7	Signalling
F56D2.8	sjj_F56D2.8	WBGene00018968		F56D2.8	Unknown
C05D2.1	sjj_C05D2.1	WBGene00000900	daf-4	C05D2.1	Signalling
C05D2.3	sjj_C05D2.3	WBGene00015467		C05D2.3	Unknown
C05D2.4	sjj_C05D2.4	WBGene00000239	bas-1	C05D2.4	Metabolism
C05D2.5	sjj_C05D2.5	WBGene00001514	gak-1	C05D2.5	Unknown
C05D2.6	sjj_C05D2.6	WBGene00015470		C05D2.10	Unknown
C05D2.7	sjj_C05D2.7	WBGene00015469		C05D2.8	Unknown
C05D2.8	sjj_C05D2.8	WBGene00015469		C05D2.8	Unknown
C05H8.1	sjj_C05H8.1	WBGene00000518	ckk-1	C05H8.1	Signalling
C05H8.2	sjj_C05H8.2	WBGene00000518	ckk-1	C05H8.1	Unknown
F54E7.1	sjj_F54E7.1	WBGene00018827		F54E7.1	Unknown
F54E7.2	sjj_F54E7.2	WBGene00004481	rps-12	F54E7.2	Protein Synthesis
