# Supplementary material for: Loss of LIN-35, the Caenorhabditis elegans ortholog of the tumor suppressor p105Rb, results in enhanced RNA interference
Source: Genome Biol. 2006 Jan 20;7(1):R4. doi: 10.1186/gb-2006-7-1-r4 (PMC1431716; doi:10.1186/gb-2006-7-1-r4)
Supplement: Additional data file 5 — 682 RNAi clones targeting genes from the start of chromosome III were fed to lin-35(n745), rrf-3(pk1426) and wild-type worms. Forty-two clones had an RNAi phenotype that was stronger in lin-35(n745) than in rrf-3(pk1426). Of these, 11 had an RNAi phenotype in rrf-3 that was further enhanced in lin-35. 0, no visible phenotype; Adl, adult lethal; Emb, embryonic lethal (scored on a semi-quantitative scale from 0 to 3); Gro, growth arrest in first generation; Lvl, larval lethal in first generation; Red, reduced brood size; Ste, sterile. [file gb-2006-7-1-r4-s5.txt]

Genepairs name	WBGene ID	Locus	Sequence name	Functional class	lin-35(n745) phenotype	rrf-3(pk1426) phenotype
F40G9.3	WBGene00006715	ubc-20	F40G9.3	Degradation	Red	0
W07B3.2	WBGene00001561	gei-4	W07B3.2	Unknown	Gro	Ste
F10C5.1	WBGene00003134	mat-3	F10C5.1	Degradation	Ste	Red
F10C5.2	WBGene00003134	mat-3	F10C5.1	Degradation	Ste	Red
W06E11.2	WBGene00021062		W06E11.2	Unknown	Red	0
B0412.4	WBGene00004498	rps-29	B0412.4	Protein Synthesis	Lvl	Gro
VM106R.1	WBGene00014848		VM106R.1	Unknown	Red	0
K02F3.11	WBGene00004388	rnp-5	K02F3.11	RNA Binding	Lvl	0
F53A3.4	WBGene00004128	pqn-41	F53A3.4	Unknown	Red Adl	0
F53A3.6	WBGene00018722		F53A3.6	Unknown	Emb 2 Red	0
W04B5.4	WBGene00021021		W04B5.4	Unknown	Ste	0
C44B11.3	WBGene00003175	mec-12	C44B11.3	Cell Arch	Red	0
C48D5.1	WBGene00003605	nhr-6	C48D5.1	Transcription Factor	Emb 2 Red	0
F34D10.3	WBGene00009373		F34D10.3	DNA-Cell Cycle	Emb 2 Red	0
T24A11.1	WBGene00003476	mtm-3	T24A11.1	Signalling	Emb 3	Emb 2
C36A4.4	WBGene00007965		C36A4.4	Metabolism	Emb 3	0
F13B10.1	WBGene00006575	tir-1	F13B10.1	Unknown	Gro	0
C36E8.1	WBGene00007980		C36E8.1	RNA Synthesis	Red Adl	0
F43C1.2	WBGene00003401	mpk-1	F43C1.2	Signalling	Ste	0
R10E4.6	WBGene00011202		R10E4.6	Unknown	Ste	0
H38K22.1	WBGene00001352	evl-14	H38K22.1	Unknown	Emb 2 Red	0
B0285.2	WBGene00007135		B0285.1	Signalling	Gro	0
C28A5.4	WBGene00000463	ceh-43	C28A5.4	Transcription Factor	Emb 2	0
F56F3.2	WBGene00003577	ndg-4	F56F3.2	Signalling	Emb 2 Red	Red
M88.2	WBGene00010905		M88.2	Unknown	Red	0
T04A8.11	WBGene00011412		T04A8.11	Protein Synthesis	Red	0
B0393.6	WBGene00007171		B0393.6	Unknown	Emb 3	Emb 1
C38D4.3	WBGene00008004		C38D4.3	Chromatin	Emb 3	Emb 2
C35D10.13	WBGene00016449		C35D10.13	Unknown	Emb 3	Emb 1
F26F4.1	WBGene00017825		F26F4.1	Unknown	Lvl	Emb 2
C26E6.3	WBGene00016139		C26E6.3	DNA-Cell Cycle	Emb 3	0
C26E6.6	WBGene00016142		C26E6.6	Protein Synthesis	Ste	Red
C27F2.7	WBGene00016171		C27F2.10	Unknown	Emb 3 Red	Emb 2
C27F2.8	WBGene00016170		C27F2.8	Unknown	Lvl	Emb 3 Red
R144.7	WBGene00020097		R144.7	Unknown	Emb 3 Red	0
C45G9.5	WBGene00016676		C45G9.5	Unknown	Emb 2 Red	gro
C45G9.10	WBGene00016681		C45G9.10	Unknown	Gro	0
F21H11.2	WBGene00017682		F21H11.2	Unknown	Emb 2	0
C34E10.1	WBGene00001662	gop-3	C34E10.1	Unknown	Ste	Emb 2
C34E10.2	WBGene00001661	gop-2	C34E10.2	Cell Arch	Ste	0
ZC395.6	WBGene00001740	gro-1	ZC395.6	Protein Synthesis	Red	0
R02F2.3	WBGene00019832		R02F2.2	Signalling	Red	0
